# Supplementary material for: 5,11,17,23-Tetra­kis(chloro­meth­yl)-25,26,27,28-tetra­propoxycalix[4]arene
Source: Acta Crystallogr Sect E Struct Rep Online. 2011 Feb 26;67(Pt 3):o728–9. doi: 10.1107/S160053681100660X (PMC3052014; doi:10.1107/S160053681100660X)
Supplement: Supplementary file 1 [file e-67-0o728-sup1.cif]

##############################################################################
###                                                                        ###
###        Electronic paper (Acta Crystallographica Section E)             ###
###                                                                        ###
##############################################################################
#                                                                            #
# This CIF contains the data in a paper accepted for publication in Acta     #
# Crystallographica Section E. It conforms to the requirements of Notes      #
# for Authors for Section E, and has been peer reviewed under the auspices   #
# of the IUCr Commission on Journals.                                        #
#                                                                            #
# Full details of the Crystallographic Information File format               #
# are given in the paper "The Crystallographic Information File (CIF):       #
# a New Standard Archive File for Crystallography" by S. R. Hall, F. H.      #
# Allen and I. D. Brown [Acta Cryst. (1991), A47, 655-685].                  #
#                                                                            #
# The current version of the core CIF dictionary is obtainable from          #
# ftp://ftp.iucr.org/pub/cif_core.dic. The current version number is 2.4.    #
#                                                                            #
# Software is freely available for graphical display of the structure(s) in  #
# this CIF.  For information consult the CIF home page http://www.iucr.org/  #
# cif/home.html                                                              #
#                                                                            #
# This file may be used for bona fide research purposes within the           #
# scientific community so long as proper attribution is given to the journal # 
# article from which it was obtained.                                        #
#                                                                            #
##############################################################################
                                             
data_I
_audit_creation_method     'CRYSTALS_ver_14.05'
_chemical_name_systematic
;
5,11,17,23-Tetrakis(chloromethyl)-25,26,27,28-tetrapropoxycalix[4]arene
;
_chemical_formula_moiety     'C44 H52 Cl4 O4'
_chemical_formula_sum     'C44 H52 Cl4 O4'
_chemical_formula_iupac     'C44 H52 Cl4 O4'
_chemical_formula_weight     786.66
_chemical_melting_point_gt     562
_chemical_melting_point_lt     565
_symmetry_cell_setting     monoclinic
_symmetry_space_group_name_H-M     'C 2/c'
_symmetry_space_group_name_Hall     '-C 2yc'
loop_
    _symmetry_equiv_pos_as_xyz
    'x,y,z'
    '-x,-y,-z'
    'x+1/2,y+1/2,z'
    '-x+1/2,-y+1/2,-z'
    '-x,y,-z+1/2'
    'x,-y,z+1/2'
    '-x+1/2,y+1/2,-z+1/2'
    'x+1/2,-y+1/2,z+1/2'
_cell_length_a     23.104(3)
_cell_length_b     11.5871(15)
_cell_length_c     17.618(2)
_cell_angle_alpha     90
_cell_angle_beta     117.655(2)
_cell_angle_gamma     90
_cell_volume     4177.7(9)
_cell_formula_units_Z     4
_cell_measurement_reflns_used     6719
_cell_measurement_theta_min     2.61
_cell_measurement_theta_max     31.16
_cell_measurement_temperature     100
_exptl_crystal_description     'plate'
_exptl_crystal_colour     'colourless'
_exptl_crystal_size_max     0.490
_exptl_crystal_size_mid     0.310
_exptl_crystal_size_min     0.150
_exptl_crystal_density_diffrn     1.251
_exptl_crystal_density_meas     ?
_exptl_crystal_density_method     'not measured'
_exptl_crystal_F_000     1664
_exptl_absorpt_coefficient_mu     0.324
_exptl_absorpt_correction_type     multi-scan
_exptl_absorpt_process_details     '(<i>SADABS</i>; Bruker, 2009)'
_exptl_absorpt_correction_T_min     0.6582
_exptl_absorpt_correction_T_max     0.7463
_diffrn_ambient_temperature     100
_diffrn_radiation_type     'Mo K\a'
_diffrn_radiation_wavelength     0.71073
_diffrn_radiation_source     'fine--focus sealed tube'
_diffrn_radiation_monochromator     'graphite'
_diffrn_measurement_device_type     'Bruker Kappa APEXII CCD'
_diffrn_measurement_device     'Area'
_diffrn_measurement_method     \w
_diffrn_reflns_number     15796
_diffrn_reflns_av_R_equivalents     0.019
_diffrn_reflns_theta_min     1.990
_diffrn_reflns_theta_max     31.310
_diffrn_reflns_theta_full     25.048
_diffrn_measured_fraction_theta_max     0.903
_diffrn_measured_fraction_theta_full     0.995
_diffrn_reflns_limit_h_min     -32
_diffrn_reflns_limit_h_max     21
_diffrn_reflns_limit_k_min     -16
_diffrn_reflns_limit_k_max     16
_diffrn_reflns_limit_l_min     -25
_diffrn_reflns_limit_l_max     24
_diffrn_standards_number     0
_diffrn_standards_interval_count     .
_diffrn_standards_interval_time     .
_diffrn_standards_decay_%     ?
_reflns_number_total     6176
_reflns_number_gt     5280
_reflns_threshold_expression     I>2\s(I)
_refine_ls_structure_factor_coef     Fsqd
_refine_ls_matrix_type     full
_refine_ls_R_factor_all     0.0526
_refine_ls_R_factor_gt     0.0450
_refine_ls_wR_factor_all     0.1188
_refine_ls_wR_factor_gt     0.1141
_refine_ls_wR_factor_ref     0.1188
_refine_ls_goodness_of_fit_ref     0.9738
_refine_ls_number_reflns     6176
_refine_ls_number_parameters     235
_refine_ls_number_restraints     0
_refine_ls_hydrogen_treatment     constr
_refine_ls_weighting_scheme     calc
_refine_ls_weighting_details
;
Method: Modified Sheldrick
w=1/[\s^2^(F^2^)+(0.06P)^2^+6.50P], where P=(max(Fo^2^,0)+2Fc^2^)/3
;
_atom_sites_solution_hydrogens     geom
_atom_sites_solution_primary     direct
_refine_ls_shift/su_max     0.0009018
_refine_ls_shift/su_mean     0.1538122
_refine_diff_density_max     0.84
_refine_diff_density_min     -1.05
_refine_ls_extinction_method     'none'
loop_
    _atom_type_symbol
    _atom_type_scat_dispersion_real
    _atom_type_scat_dispersion_imag
    _atom_type_scat_source
    C 0.0033 0.0016 'International Tables Vol C 4.2.6.8 and 6.1.1.4'
    H 0.0000 0.0000 'International Tables Vol C 4.2.6.8 and 6.1.1.4'
    Cl 0.1484 0.1585 'International Tables Vol C 4.2.6.8 and 6.1.1.4'
    O 0.0106 0.0060 'International Tables Vol C 4.2.6.8 and 6.1.1.4'
_computing_data_collection     '<i>APEX2</i> (Bruker, 2009)'
_computing_cell_refinement     '<i>SAINT</i> (Bruker, 2009)'
_computing_data_reduction     '<i>SAINT</i> (Bruker, 2009)'
_computing_structure_solution     '<i>SIR97</i> (Altomare <i>et al.</i>, 1999)'
_computing_structure_refinement
;
<i>CRYSTALS</i> (Betteridge <i>et al.</i>, 2003)
;
_computing_molecular_graphics
;
<i>ORTEP-3</i> (Farrugia, 1997) and <i>Mercury</i> (Macrae <i>et
al.</i>,
2006)
;
_computing_publication_material
;
<i>CRYSTALS</i> (Betteridge <i>et al.</i>, 2003), <i>enCIFer</i>
(Allen <i>et al.</i>, 2004) and <i>publCIF</i> (Westrip, 2010)
;
loop_
    _atom_site_type_symbol
    _atom_site_label
    _atom_site_fract_x
    _atom_site_fract_y
    _atom_site_fract_z
    _atom_site_U_iso_or_equiv
    _atom_site_adp_type
    _atom_site_occupancy
    _atom_site_disorder_assembly
    _atom_site_disorder_group
    C C1 0.50019(6) 0.26912(11) 0.95475(8) 0.0164 Uani 1.0000 . .
    C C2 0.54654(6) 0.20061(11) 0.93269(8) 0.0149 Uani 1.0000 . .
    C C3 0.53732(6) 0.08279(11) 0.91462(8) 0.0167 Uani 1.0000 . .
    C C4 0.57355(6) 0.02376(11) 0.88215(8) 0.0170 Uani 1.0000 . .
    C C5 0.61874(6) 0.08366(11) 0.86547(8) 0.0168 Uani 1.0000 . .
    C C6 0.62966(6) 0.20102(11) 0.88333(8) 0.0148 Uani 1.0000 . .
    C C7 0.67218(6) 0.27004(11) 0.85493(8) 0.0163 Uani 1.0000 . .
    C C8 0.62887(6) 0.33794(11) 0.77464(8) 0.0143 Uani 1.0000 . .
    C C9 0.61781(6) 0.45548(11) 0.77855(8) 0.0160 Uani 1.0000 . .
    C C10 0.57288(6) 0.51528(11) 0.70662(8) 0.0164 Uani 1.0000 . .
    C C11 0.53667(6) 0.45584(11) 0.63009(8) 0.0159 Uani 1.0000 . .
    C C12 0.54589(6) 0.33795(11) 0.62379(8) 0.0144 Uani 1.0000 . .
    C C13 0.59403(6) 0.28149(10) 0.69587(8) 0.0137 Uani 1.0000 . .
    C C14 0.59478(6) 0.25714(10) 0.91977(8) 0.0145 Uani 1.0000 . .
    C C15 0.55982(8) -0.10064(12) 0.85763(10) 0.0239 Uani 1.0000 . .
    C C16 0.56055(8) 0.64034(12) 0.71362(10) 0.0231 Uani 1.0000 . .
    O O17 0.60538(4) 0.37378(8) 0.93772(6) 0.0152 Uani 1.0000 . .
    C C18 0.65446(7) 0.39656(12) 1.02414(8) 0.0203 Uani 1.0000 . .
    C C19 0.66500(8) 0.52464(13) 1.03584(10) 0.0267 Uani 1.0000 . .
    C C20 0.71259(8) 0.55535(15) 1.12794(11) 0.0327 Uani 1.0000 . .
    O O21 0.60378(5) 0.16480(8) 0.69063(6) 0.0160 Uani 1.0000 . .
    C C22 0.65246(7) 0.13892(11) 0.66358(9) 0.0186 Uani 1.0000 . .
    C C23 0.64766(7) 0.01154(13) 0.64361(10) 0.0246 Uani 1.0000 . .
    C C24 0.69974(8) -0.02954(15) 0.61997(11) 0.0314 Uani 1.0000 . .
    Cl Cl25 0.61811(3) -0.19788(3) 0.93509(3) 0.0381 Uani 1.0000 . .
    Cl Cl26 0.62004(3) 0.73262(3) 0.70485(3) 0.0407 Uani 1.0000 . .
    H H11 0.5243 0.3212 1.0025 0.0157 Uiso 1.0000 . .
    H H12 0.4747 0.2162 0.9728 0.0143 Uiso 1.0000 . .
    H H31 0.5042 0.0438 0.9235 0.0150 Uiso 1.0000 . .
    H H51 0.6414 0.0427 0.8393 0.0158 Uiso 1.0000 . .
    H H72 0.7020 0.3210 0.9014 0.0138 Uiso 1.0000 . .
    H H71 0.6988 0.2163 0.8411 0.0144 Uiso 1.0000 . .
    H H91 0.6406 0.4933 0.8305 0.0136 Uiso 1.0000 . .
    H H111 0.5048 0.4966 0.5830 0.0128 Uiso 1.0000 . .
    H H151 0.5183 -0.1218 0.8522 0.0232 Uiso 1.0000 . .
    H H152 0.5596 -0.1137 0.8038 0.0233 Uiso 1.0000 . .
    H H162 0.5642 0.6536 0.7693 0.0219 Uiso 1.0000 . .
    H H161 0.5193 0.6646 0.6685 0.0223 Uiso 1.0000 . .
    H H181 0.6947 0.3556 1.0335 0.0207 Uiso 1.0000 . .
    H H182 0.6413 0.3680 1.0656 0.0205 Uiso 1.0000 . .
    H H192 0.6830 0.5531 0.9985 0.0289 Uiso 1.0000 . .
    H H191 0.6222 0.5628 1.0206 0.0279 Uiso 1.0000 . .
    H H201 0.7230 0.6366 1.1318 0.0433 Uiso 1.0000 . .
    H H203 0.7532 0.5123 1.1473 0.0441 Uiso 1.0000 . .
    H H202 0.6935 0.5370 1.1652 0.0450 Uiso 1.0000 . .
    H H221 0.6956 0.1595 0.7082 0.0178 Uiso 1.0000 . .
    H H222 0.6420 0.1815 0.6115 0.0173 Uiso 1.0000 . .
    H H231 0.6530 -0.0287 0.6945 0.0258 Uiso 1.0000 . .
    H H232 0.6051 -0.0045 0.5971 0.0253 Uiso 1.0000 . .
    H H242 0.6953 -0.1109 0.6068 0.0429 Uiso 1.0000 . .
    H H241 0.7421 -0.0116 0.6648 0.0429 Uiso 1.0000 . .
    H H243 0.6957 0.0125 0.5702 0.0441 Uiso 1.0000 . .
loop_
    _atom_site_aniso_label
    _atom_site_aniso_U_11
    _atom_site_aniso_U_22
    _atom_site_aniso_U_33
    _atom_site_aniso_U_12
    _atom_site_aniso_U_13
    _atom_site_aniso_U_23
    C1 0.0182(6) 0.0177(5) 0.0144(5) 0.0010(4) 0.0086(5) 0.0009(4)
    C2 0.0162(6) 0.0154(5) 0.0129(5) 0.0013(4) 0.0066(5) 0.0018(4)
    C3 0.0173(6) 0.0153(5) 0.0169(6) -0.0003(4) 0.0076(5) 0.0026(4)
    C4 0.0192(6) 0.0138(5) 0.0165(5) 0.0009(4) 0.0070(5) 0.0011(4)
    C5 0.0185(6) 0.0150(5) 0.0169(6) 0.0029(4) 0.0084(5) 0.0017(4)
    C6 0.0135(5) 0.0160(5) 0.0134(5) 0.0012(4) 0.0051(4) 0.0027(4)
    C7 0.0144(5) 0.0181(5) 0.0160(5) 0.0007(4) 0.0066(5) 0.0021(4)
    C8 0.0133(5) 0.0147(5) 0.0167(5) -0.0002(4) 0.0085(5) 0.0012(4)
    C9 0.0172(6) 0.0152(5) 0.0170(6) -0.0020(4) 0.0092(5) -0.0009(4)
    C10 0.0194(6) 0.0130(5) 0.0200(6) -0.0006(4) 0.0119(5) 0.0006(4)
    C11 0.0166(6) 0.0147(5) 0.0172(6) 0.0008(4) 0.0086(5) 0.0026(4)
    C12 0.0160(6) 0.0151(5) 0.0147(5) -0.0010(4) 0.0092(5) 0.0003(4)
    C13 0.0148(5) 0.0125(5) 0.0167(5) -0.0002(4) 0.0098(5) 0.0008(4)
    C14 0.0155(6) 0.0131(5) 0.0128(5) 0.0004(4) 0.0047(4) 0.0012(4)
    C15 0.0292(7) 0.0166(6) 0.0248(7) -0.0011(5) 0.0117(6) -0.0009(5)
    C16 0.0308(7) 0.0146(6) 0.0267(7) 0.0017(5) 0.0156(6) 0.0007(5)
    O17 0.0169(4) 0.0129(4) 0.0131(4) -0.0005(3) 0.0046(3) 0.0000(3)
    C18 0.0218(6) 0.0190(6) 0.0142(6) 0.0007(5) 0.0035(5) -0.0003(4)
    C19 0.0296(8) 0.0202(6) 0.0237(7) -0.0023(5) 0.0068(6) -0.0047(5)
    C20 0.0261(8) 0.0328(8) 0.0306(8) -0.0005(6) 0.0059(6) -0.0149(6)
    O21 0.0188(4) 0.0126(4) 0.0208(4) 0.0013(3) 0.0127(4) -0.0002(3)
    C22 0.0197(6) 0.0185(6) 0.0220(6) 0.0025(5) 0.0134(5) -0.0003(5)
    C23 0.0223(7) 0.0215(6) 0.0300(7) 0.0024(5) 0.0122(6) -0.0073(5)
    C24 0.0253(7) 0.0352(8) 0.0327(8) 0.0104(6) 0.0126(6) -0.0073(6)
    Cl25 0.0615(3) 0.01859(16) 0.02742(19) 0.01114(16) 0.01501(19) 0.00475(13)
    Cl26 0.0690(3) 0.02000(17) 0.0518(3) -0.01600(18) 0.0438(3) -0.00762(16)
loop_
    _geom_bond_atom_site_label_1
    _geom_bond_atom_site_label_2
    _geom_bond_site_symmetry_1
    _geom_bond_site_symmetry_2
    _geom_bond_distance
    _geom_bond_publ_flag
    C1 C12 . 5_656 1.5220(17) no
    C1 C2 . . 1.5214(18) no
    C1 H11 . . 0.973 no
    C1 H12 . . 0.998 no
    C2 C3 . . 1.3956(17) no
    C2 C14 . . 1.3994(17) no
    C3 C4 . . 1.3927(18) no
    C3 H31 . . 0.962 no
    C4 C5 . . 1.3940(18) no
    C4 C15 . . 1.4959(19) no
    C5 C6 . . 1.3922(17) no
    C5 H51 . . 0.967 no
    C6 C7 . . 1.5203(18) no
    C6 C14 . . 1.4018(18) no
    C7 C8 . . 1.5190(17) no
    C7 H72 . . 0.985 no
    C7 H71 . . 0.982 no
    C8 C9 . . 1.3933(17) no
    C8 C13 . . 1.4016(17) no
    C9 C10 . . 1.3938(18) no
    C9 H91 . . 0.927 no
    C10 C11 . . 1.3946(18) no
    C10 C16 . . 1.4929(18) no
    C11 C12 . . 1.3950(17) no
    C11 H111 . . 0.941 no
    C12 C13 . . 1.4024(17) no
    C13 O21 . . 1.3810(14) no
    C14 O17 . . 1.3837(15) no
    C15 Cl25 . . 1.7998(15) no
    C15 H151 . . 0.950 no
    C15 H152 . . 0.958 no
    C16 Cl26 . . 1.8037(15) no
    C16 H162 . . 0.958 no
    C16 H161 . . 0.957 no
    O17 C18 . . 1.4392(15) no
    C18 C19 . . 1.503(2) no
    C18 H181 . . 0.988 no
    C18 H182 . . 0.970 no
    C19 C20 . . 1.521(2) no
    C19 H192 . . 0.984 no
    C19 H191 . . 1.000 no
    C20 H201 . . 0.967 no
    C20 H203 . . 0.974 no
    C20 H202 . . 0.969 no
    O21 C22 . . 1.4420(16) no
    C22 C23 . . 1.5094(19) no
    C22 H221 . . 0.971 no
    C22 H222 . . 0.969 no
    C23 C24 . . 1.521(2) no
    C23 H231 . . 0.966 no
    C23 H232 . . 0.961 no
    C24 H242 . . 0.965 no
    C24 H241 . . 0.952 no
    C24 H243 . . 0.968 no
loop_
    _geom_angle_atom_site_label_1
    _geom_angle_atom_site_label_2
    _geom_angle_atom_site_label_3
    _geom_angle_site_symmetry_1
    _geom_angle_site_symmetry_2
    _geom_angle_site_symmetry_3
    _geom_angle
    _geom_angle_publ_flag
    C12 C1 C2 5_656 . . 108.63(10) no
    C12 C1 H11 5_656 . . 109.8 no
    C2 C1 H11 . . . 110.8 no
    C12 C1 H12 5_656 . . 110.2 no
    C2 C1 H12 . . . 110.4 no
    H11 C1 H12 . . . 107.0 no
    C1 C2 C3 . . . 121.19(11) no
    C1 C2 C14 . . . 120.36(11) no
    C3 C2 C14 . . . 118.00(12) no
    C2 C3 C4 . . . 121.13(12) no
    C2 C3 H31 . . . 118.1 no
    C4 C3 H31 . . . 120.7 no
    C3 C4 C5 . . . 119.59(12) no
    C3 C4 C15 . . . 120.30(12) no
    C5 C4 C15 . . . 119.87(12) no
    C4 C5 C6 . . . 120.90(12) no
    C4 C5 H51 . . . 118.7 no
    C6 C5 H51 . . . 120.3 no
    C5 C6 C7 . . . 121.09(12) no
    C5 C6 C14 . . . 118.31(12) no
    C7 C6 C14 . . . 120.23(11) no
    C6 C7 C8 . . . 109.38(10) no
    C6 C7 H72 . . . 110.6 no
    C8 C7 H72 . . . 111.6 no
    C6 C7 H71 . . . 108.8 no
    C8 C7 H71 . . . 108.4 no
    H72 C7 H71 . . . 108.0 no
    C7 C8 C9 . . . 121.12(11) no
    C7 C8 C13 . . . 120.51(11) no
    C9 C8 C13 . . . 118.09(11) no
    C8 C9 C10 . . . 121.15(12) no
    C8 C9 H91 . . . 118.5 no
    C10 C9 H91 . . . 120.3 no
    C9 C10 C11 . . . 119.54(11) no
    C9 C10 C16 . . . 119.84(12) no
    C11 C10 C16 . . . 120.49(12) no
    C10 C11 C12 . . . 121.02(12) no
    C10 C11 H111 . . . 118.6 no
    C12 C11 H111 . . . 120.4 no
    C1 C12 C11 5_656 . . 121.15(11) no
    C1 C12 C13 5_656 . . 120.33(11) no
    C11 C12 C13 . . . 118.09(11) no
    C12 C13 C8 . . . 121.91(11) no
    C12 C13 O21 . . . 118.79(11) no
    C8 C13 O21 . . . 119.11(11) no
    C6 C14 C2 . . . 121.86(11) no
    C6 C14 O17 . . . 118.64(11) no
    C2 C14 O17 . . . 119.34(11) no
    C4 C15 Cl25 . . . 113.61(10) no
    C4 C15 H151 . . . 110.3 no
    Cl25 C15 H151 . . . 106.3 no
    C4 C15 H152 . . . 109.9 no
    Cl25 C15 H152 . . . 108.1 no
    H151 C15 H152 . . . 108.5 no
    C10 C16 Cl26 . . . 112.72(10) no
    C10 C16 H162 . . . 108.1 no
    Cl26 C16 H162 . . . 106.6 no
    C10 C16 H161 . . . 111.8 no
    Cl26 C16 H161 . . . 105.1 no
    H162 C16 H161 . . . 112.5 no
    C14 O17 C18 . . . 112.95(9) no
    O17 C18 C19 . . . 108.92(11) no
    O17 C18 H181 . . . 107.9 no
    C19 C18 H181 . . . 111.8 no
    O17 C18 H182 . . . 111.4 no
    C19 C18 H182 . . . 108.7 no
    H181 C18 H182 . . . 108.1 no
    C18 C19 C20 . . . 111.62(13) no
    C18 C19 H192 . . . 109.3 no
    C20 C19 H192 . . . 108.3 no
    C18 C19 H191 . . . 108.8 no
    C20 C19 H191 . . . 108.6 no
    H192 C19 H191 . . . 110.1 no
    C19 C20 H201 . . . 109.7 no
    C19 C20 H203 . . . 110.9 no
    H201 C20 H203 . . . 107.8 no
    C19 C20 H202 . . . 109.9 no
    H201 C20 H202 . . . 110.0 no
    H203 C20 H202 . . . 108.5 no
    C13 O21 C22 . . . 113.71(10) no
    O21 C22 C23 . . . 107.23(11) no
    O21 C22 H221 . . . 110.3 no
    C23 C22 H221 . . . 111.5 no
    O21 C22 H222 . . . 108.5 no
    C23 C22 H222 . . . 108.5 no
    H221 C22 H222 . . . 110.7 no
    C22 C23 C24 . . . 112.83(13) no
    C22 C23 H231 . . . 106.9 no
    C24 C23 H231 . . . 109.0 no
    C22 C23 H232 . . . 108.9 no
    C24 C23 H232 . . . 109.3 no
    H231 C23 H232 . . . 109.8 no
    C23 C24 H242 . . . 111.2 no
    C23 C24 H241 . . . 110.1 no
    H242 C24 H241 . . . 111.5 no
    C23 C24 H243 . . . 109.5 no
    H242 C24 H243 . . . 108.6 no
    H241 C24 H243 . . . 105.7 no
loop_
    _geom_hbond_atom_site_label_D
    _geom_hbond_atom_site_label_H
    _geom_hbond_atom_site_label_A
    _geom_hbond_site_symmetry_D
    _geom_hbond_site_symmetry_H
    _geom_hbond_site_symmetry_A
    _geom_hbond_distance_DH
    _geom_hbond_distance_HA
    _geom_hbond_distance_DA
    _geom_hbond_angle_DHA
    _geom_hbond_publ_flag
    C22 H222 Cl25 . . 6_554 0.97 2.90 3.7860(10)
                                               153 yes
    C23 H231 Cl26 . . 1_545 0.97 2.90 3.557(2) 127 yes
data_global
_journal_date_recd_electronic     2011-02-07
_journal_date_accepted     2011-02-21
_journal_name_full     'Acta Crystallographica, Section E'
_journal_year     2011
_journal_volume     67
_journal_issue      3
_journal_page_first     o728
_journal_page_last     o729
_journal_paper_category     QO
_journal_coeditor_code     RK2266
_publ_contact_author_name     'Vladimir A. Azov'
_publ_contact_author_address
;
University of Bremen
Department of Chemistry
Leobener Str., NW 2C
D-28359 Bremen
Germany
;
_publ_contact_author_email     'vazov@uni-bremen.de'
_publ_contact_author_fax     '+49-421-218 63120'
_publ_contact_author_phone     '+49-421-218 63126'
_publ_section_title
;
5,11,17,23-Tetrakis(chloromethyl)-25,26,27,28-tetrapropoxycalix[4]arene
;
loop_
    _publ_author_name
    _publ_author_footnote
    _publ_author_address
    'Kutter, Felix' .
;
University of Bremen
Department of Chemistry
Leobener Strasse, NW 2C
D-28359 Bremen
Germany
;
    'D\"uker, Matthias H.' .
;
University of Bremen
Department of Chemistry
Leobener Strasse, NW 2C
D-28359 Bremen
Germany
;
    'Zeller, Matthias' .
;
Youngstown State University,
One University Plaza
Youngstown, OH 44555-3663
USA
;
    'Azov, Vladimir A.' .
;
University of Bremen
Department of Chemistry
Leobener Strasse, NW 2C
D-28359 Bremen
Germany
;
