# Supplementary material for: 5,11,17,23-Tetra­kis(chloro­meth­yl)-25,26,27,28-tetra­propoxycalix[4]arene
Source: Acta Crystallogr Sect E Struct Rep Online. 2011 Feb 26;67(Pt 3):o728–9. doi: 10.1107/S160053681100660X (PMC3052014; doi:10.1107/S160053681100660X)
Supplement: Supplementary file 2 [file e-67-0o728-Isup2.hkl]

data_I
#  10mz553_0m in C 2/c                     
_audit_creation_date        "10-11-03"
_audit_creation_method      CRYSTALS 

_cell_length_a                    23.104(3)
_cell_angle_alpha                 90
_cell_length_b                    11.5871(15)
_cell_angle_beta                  117.655(2)
_cell_length_c                    17.618(2)
_cell_angle_gamma                 90

# NOTE FO on scale of Fc,      3.57252
# Status flags: 
#    o - used in refinement 
#    < - excluded by I/sigmaI cutoff 
#    x - excluded for another reason  

loop_
_refln_index_h
_refln_index_k
_refln_index_l
_refln_F_squared_meas
_refln_F_squared_calc
_refln_F_squared_sigma
_refln_observed_status
   2   0   0    43267.34    50493.32      422.16 o
   6   0   0     3720.21     3362.95       46.44 o
   8   0   0    21764.27    20784.67      223.83 o
  10   0   0     1321.60     1689.13       26.61 o
  12   0   0    22365.08    21760.18      237.23 o
  14   0   0     3403.42     3368.03       54.83 o
  16   0   0     1400.81     1320.94       33.39 o
  18   0   0     5289.78     5123.33      129.10 o
  20   0   0      467.51      378.80       38.25 o
  22   0   0      595.98      509.14       45.48 o
  24   0   0     1262.04     1395.91       66.17 o
  26   0   0      807.92      652.66       55.38 o
  28   0   0       99.94       75.58       29.11 o
   1   1   0      247.06      244.33        5.58 o
   3   1   0       15.11        9.94        1.99 o
   5   1   0      666.19      631.09        9.77 o
   7   1   0      164.19      130.34        5.87 o
   9   1   0        9.20        6.62        8.55 o
  11   1   0      158.77      158.22        7.79 o
  13   1   0       44.67       59.66        5.41 o
  15   1   0      943.52      938.52       22.94 o
  17   1   0      140.09      166.93       16.55 o
  19   1   0      108.15      106.87       15.61 o
  21   1   0      409.46      444.68       29.41 o
  23   1   0      463.59      493.14       32.29 o
  25   1   0       -2.58        0.28       12.62 o
  27   1   0       30.82       29.26       13.23 o
  29   1   0       25.35       30.84       15.47 o
   0   2   0    14975.06    14856.07      151.89 o
   2   2   0    12529.83    12390.14       91.26 o
   4   2   0    39667.80    39006.69      276.02 o
   6   2   0     1970.93     2574.82       21.74 o
   8   2   0    36319.04    34068.06      258.03 o
  10   2   0     9913.21     9669.89       81.69 o
  12   2   0     2393.45     2339.69       30.12 o
  14   2   0     6652.60     6459.08       63.63 o
  16   2   0     1701.67     1829.27       32.64 o
  18   2   0     2302.82     2241.47       55.47 o
  20   2   0      125.80       70.63       17.89 o
  22   2   0     2649.59     2826.38       67.10 o
  24   2   0      150.51      202.04       21.14 o
  26   2   0     1240.72     1384.80       49.29 o
  28   2   0      406.07      610.94       51.57 o
   1   3   0      368.89      386.28        7.89 o
   3   3   0     1263.18     1259.14       18.70 o
   5   3   0     2373.62     2514.02       25.53 o
   7   3   0     1335.24     1340.34       18.67 o
   9   3   0     1048.48     1069.33       17.40 o
  11   3   0      322.10      251.65       10.72 o
  13   3   0     1597.27     1637.04       25.07 o
  15   3   0      904.63      877.90       19.57 o
  17   3   0      381.71      439.30       23.76 o
  19   3   0       15.12       21.27       14.25 o
  21   3   0     1146.45     1135.34       42.62 o
  23   3   0       22.69        2.86       19.08 o
  25   3   0      208.01      162.13       23.95 o
  27   3   0      167.29      122.48       36.38 o
   0   4   0    26729.47    25993.72      272.87 o
   2   4   0      417.25      441.86        9.67 o
   4   4   0     3459.20     3684.16       34.85 o
   6   4   0      250.48      196.36        8.29 o
   8   4   0     2129.43     2423.61       27.10 o
  10   4   0     5179.00     5196.89       51.61 o
  12   4   0     1043.62      799.22       20.00 o
  14   4   0       94.10       82.23        7.88 o
  16   4   0      585.98      564.33       16.63 o
  18   4   0       65.09      138.26       13.64 o
  20   4   0     1083.87     1107.72       40.79 o
  22   4   0       32.92       71.63       15.07 o
  24   4   0     1493.80     1491.39       53.11 o
  26   4   0        5.42       12.12       36.39 o
  28   4   0       67.70       37.60       29.41 o
   1   5   0       15.38        3.28        3.52 o
   3   5   0     9103.82     9055.08       76.77 o
   5   5   0     3283.93     3497.37       36.14 o
   7   5   0      465.46      400.63       12.23 o
   9   5   0     2811.72     2904.36       34.66 o
  11   5   0      824.67      746.04       18.07 o
  13   5   0      749.84      694.70       19.74 o
  15   5   0       18.15       14.97        5.57 o
  17   5   0       93.01      156.48       15.12 o
  19   5   0      426.91      409.38       30.15 o
  21   5   0       43.05       56.94       12.63 o
  23   5   0      883.29      896.57       61.23 o
  25   5   0        3.12       30.77       18.04 o
  27   5   0       83.66       55.19       34.48 o
   0   6   0     1671.97     1194.83       34.48 o
   2   6   0       95.39      115.37        6.95 o
   4   6   0      488.84      391.23       13.00 o
   6   6   0      145.10      146.51        8.69 o
   8   6   0      900.82      823.53       18.65 o
  10   6   0     1811.21     2006.30       28.40 o
  12   6   0       -1.61        6.93        3.81 o
  14   6   0     1172.46     1283.45       24.52 o
  16   6   0       45.98       67.11        7.15 o
  18   6   0      607.75      542.11       30.50 o
  20   6   0       46.95       19.36       12.33 o
  22   6   0       33.72       40.07       19.75 o
  24   6   0      233.98      172.31       39.21 o
  26   6   0       14.99        0.08       24.43 o
   1   7   0     1496.17     1632.52       24.57 o
   3   7   0     2663.02     2635.42       34.88 o
   5   7   0     1660.42     1781.44       26.59 o
   7   7   0      815.98      713.26       18.72 o
   9   7   0      339.00      391.04       12.98 o
  11   7   0     2751.77     2838.46       38.68 o
  13   7   0     4078.95     3894.06       51.20 o
  15   7   0      115.31      119.26       10.49 o
  17   7   0     2301.18     2046.20       58.70 o
  19   7   0      145.17      136.50       28.79 o
  21   7   0      247.35      217.69       37.62 o
  23   7   0        0.15        7.98        1.25 o
  25   7   0      159.58      108.06       39.04 o
   0   8   0      610.64      698.96       22.97 o
   2   8   0        5.91        4.28        7.75 o
   4   8   0      332.71      410.31       12.46 o
   6   8   0       15.81       23.79        5.54 o
   8   8   0      924.21      991.47       25.20 o
  10   8   0       41.09       26.98        7.20 o
  12   8   0     9104.43     9520.42       89.78 o
  14   8   0      920.64      988.07       23.42 o
  16   8   0      359.02      390.42       17.33 o
  18   8   0       63.30      100.50       22.42 o
  20   8   0      775.06      886.30       56.39 o
  22   8   0      262.97      186.63       42.53 o
  24   8   0     1249.76     1257.43       80.66 o
   1   9   0      785.55      662.20       19.75 o
   3   9   0     1942.17     1901.69       32.03 o
   5   9   0     2379.73     2306.72       36.35 o
   7   9   0     1041.75     1140.56       23.84 o
   9   9   0     2189.63     2075.05       36.23 o
  11   9   0     5833.36     5922.57       67.13 o
  13   9   0      498.13      486.69       17.88 o
  15   9   0      699.58      697.24       25.64 o
  17   9   0       22.93       85.64       19.59 o
  19   9   0      149.44      162.43       34.24 o
  21   9   0      118.04       66.81       31.56 o
  23   9   0       78.34       83.78       30.30 o
   0  10   0       33.31       22.91        9.69 o
   2  10   0        3.52        8.58        4.80 o
   4  10   0      783.70      735.98       21.11 o
   6  10   0        9.33        9.45       11.12 o
   8  10   0      137.93      158.65       11.19 o
  10  10   0     1233.65     1233.50       28.00 o
  12  10   0       75.54       84.83        9.50 o
  14  10   0      386.41      343.02       22.06 o
  16  10   0      411.74      425.94       28.87 o
  18  10   0       39.61       62.51       22.26 o
  20  10   0      142.03      159.93       32.60 o
  22  10   0        0.55       15.25        2.13 o
   1  11   0    13445.46    15096.13      124.35 o
   3  11   0     1354.49     1312.34       29.21 o
   5  11   0     4168.32     4731.73       55.87 o
   7  11   0      613.08      483.79       20.14 o
   9  11   0     4003.03     4145.67       55.73 o
  11  11   0      475.54      509.43       23.34 o
  13  11   0     4262.71     4466.27       70.63 o
  15  11   0       62.98       43.47       10.93 o
  17  11   0     1971.60     2149.27       92.26 o
  19  11   0      142.39      118.90       33.68 o
   0  12   0      465.48      423.66       28.06 o
   2  12   0       69.70       77.74        9.06 o
   4  12   0      174.21      173.70       13.47 o
   6  12   0        9.03        6.87       14.73 o
   8  12   0       49.13       48.68       10.60 o
  10  12   0       37.97       30.55        9.62 o
  12  12   0      179.51      194.15       17.36 o
  14  12   0        1.70        5.38        8.24 o
  16  12   0       41.68       26.48       22.35 o
  18  12   0       30.32       15.00       21.72 o
   1  13   0     3229.42     3384.71       51.22 o
   3  13   0      566.69      635.27       20.91 o
   5  13   0     1281.60     1281.77       31.25 o
   7  13   0      124.90      187.13       14.70 o
   9  13   0      771.93      789.89       29.52 o
  11  13   0       54.77       74.45       10.55 o
  13  13   0      229.29      238.76       19.94 o
  15  13   0     2023.58     2048.44       64.24 o
   0  14   0        1.07        0.01        5.06 o
   2  14   0       -4.13        4.10        9.76 o
   4  14   0       29.67        4.83       10.02 o
   6  14   0       10.77        2.48       23.10 o
   8  14   0       64.55       41.93       12.62 o
  10  14   0       73.67       72.33       13.02 o
  12  14   0       -1.00        5.53        6.05 o
  14  14   0       51.79       67.08       11.36 o
   1  15   0     4361.52     3710.32       77.30 o
   3  15   0     2231.60     2100.83       53.26 o
   5  15   0      692.67      596.45       29.57 o
   7  15   0     4871.56     4570.42       84.55 o
   9  15   0      656.95      574.72       29.77 o
  11  15   0     1113.97     1051.86       38.59 o
  13  15   0      848.15      776.69       39.88 o
   0  16   0      817.02      727.88       58.28 o
   2  16   0      153.74      105.88       22.58 o
   4  16   0       11.57        4.17       22.48 o
   6  16   0       45.12       44.86       12.21 o
   8  16   0      239.09      267.36       34.10 o
 -29   1   1       12.61       18.07       28.30 o
 -27   1   1      226.97      136.77       25.83 o
 -25   1   1       48.18       51.21       13.76 o
 -23   1   1     1703.28     1480.91       53.68 o
 -21   1   1      814.92      833.14       35.96 o
 -19   1   1       21.90        7.48       16.58 o
 -17   1   1     2261.79     2327.49       52.85 o
 -15   1   1     3804.46     3422.85       50.59 o
 -13   1   1      630.17      822.54       13.71 o
 -11   1   1     1395.04     1244.03       19.58 o
  -9   1   1      143.40      225.35        6.12 o
  -7   1   1      661.26      866.30       10.44 o
  -5   1   1      122.58      253.46        4.00 o
  -3   1   1      536.15      754.73        7.06 o
  -1   1   1    19337.09    20385.70      189.98 o
   1   1   1     2546.58     2150.63       28.74 o
   3   1   1     6265.96     5633.74       48.52 o
   5   1   1      752.41     1006.55       11.28 o
   7   1   1      927.55      969.78       14.18 o
   9   1   1      139.09       78.64        6.71 o
  11   1   1     1924.01     2173.82       25.81 o
  13   1   1       89.79       40.57        7.29 o
  15   1   1     3326.98     3397.34       48.37 o
  17   1   1     1341.22     1288.84       40.65 o
  19   1   1      716.43      748.81       31.84 o
  21   1   1     2083.77     1945.30       57.50 o
  23   1   1      727.81      641.00       35.51 o
  25   1   1      248.35      199.93       25.58 o
  27   1   1       67.45       33.56       16.37 o
  29   1   1      383.66      277.46       50.34 o
 -28   2   1      101.44      156.03       19.16 o
 -26   2   1     1225.00     1176.85       48.90 o
 -24   2   1       46.25       52.23       13.29 o
 -22   2   1     2702.06     2659.25       67.41 o
 -20   2   1      993.83     1017.48       37.71 o
 -18   2   1      103.88      100.16       15.24 o
 -16   2   1        4.72        1.23       13.35 o
 -14   2   1       96.93       67.25        7.07 o
 -12   2   1      146.52      121.41        7.79 o
 -10   2   1      699.19      774.87       13.36 o
  -8   2   1     2223.72     2077.00       24.59 o
  -6   2   1    34017.14    31383.46      239.24 o
  -4   2   1     1345.62     1535.58       15.34 o
  -2   2   1    10790.67    10837.71       79.42 o
   0   2   1       26.13       18.38        2.30 o
   2   2   1    21564.45    21048.64      176.86 o
   4   2   1     4138.90     3517.07       36.34 o
   6   2   1    22207.71    20979.60      161.39 o
   8   2   1     1077.27      894.79       16.83 o
  10   2   1      817.25      597.89       15.63 o
  12   2   1     1768.57     1759.05       25.75 o
  14   2   1     1262.70      986.55       22.68 o
  16   2   1      218.36      241.47       13.69 o
  18   2   1       12.87       14.11       10.59 o
  20   2   1     2173.37     2043.71       57.40 o
  22   2   1      489.54      501.52       30.78 o
  24   2   1      819.88      779.89       38.61 o
  26   2   1      129.31       75.45       29.03 o
  28   2   1      -12.46        0.64       82.15 o
 -29   3   1      -14.92        0.34       19.50 o
 -27   3   1     2210.99     1940.10       68.78 o
 -25   3   1       -1.31        0.45       11.56 o
 -23   3   1      804.03      710.16       37.63 o
 -21   3   1      673.09      605.96       33.33 o
 -19   3   1       -1.07        0.04        4.57 o
 -17   3   1      630.64      595.14       28.19 o
 -15   3   1      353.25      289.09       12.65 o
 -13   3   1     5806.05     5340.38       56.73 o
 -11   3   1     1298.15     1103.84       20.46 o
  -9   3   1    18126.56    18404.59      137.12 o
  -7   3   1     1169.40     1050.37       16.88 o
  -5   3   1    16392.63    16236.53      121.71 o
  -3   3   1     2058.95     2124.74       22.13 o
  -1   3   1     5673.61     5352.01       47.25 o
   1   3   1     4760.98     4433.92       47.44 o
   3   3   1    19362.25    18906.07      161.84 o
   5   3   1     2606.67     2608.13       27.77 o
   7   3   1    23763.70    22220.15      174.92 o
   9   3   1     9799.60     9225.38       82.32 o
  11   3   1    11662.83    10563.51       97.37 o
  13   3   1     7846.46     7201.03       73.32 o
  15   3   1       57.45       33.96        6.91 o
  17   3   1      174.24      185.20       18.05 o
  19   3   1       29.33       31.40       11.66 o
  21   3   1     3042.61     2921.85       71.84 o
  23   3   1       21.61       43.69       18.88 o
  25   3   1     4153.74     3710.41      138.06 o
  27   3   1      474.08      376.19       57.48 o
 -28   4   1       -2.58       23.79       20.11 o
 -26   4   1       28.36       37.78       14.52 o
 -24   4   1      468.69      343.80       34.64 o
 -22   4   1      120.06      157.89       18.40 o
 -20   4   1       61.46       49.54       14.20 o
 -18   4   1        2.41       23.31        9.66 o
 -16   4   1      274.67      222.09       14.73 o
 -14   4   1      116.35      151.58        8.44 o
 -12   4   1    12496.12    11908.50      104.12 o
 -10   4   1     2878.51     3188.82       33.89 o
  -8   4   1     1418.34     1462.39       20.92 o
  -6   4   1     2371.10     2481.31       27.46 o
  -4   4   1     1275.26     1026.28       18.02 o
  -2   4   1    31443.38    30580.34      225.19 o
   0   4   1     4234.55     4091.39       39.82 o
   2   4   1    13798.23    14162.30      105.94 o
   4   4   1      638.53      490.06       12.54 o
   6   4   1     2107.38     2175.95       26.19 o
   8   4   1     1154.92     1364.06       19.35 o
  10   4   1     4530.45     4686.74       47.65 o
  12   4   1      438.16      481.79       13.38 o
  14   4   1      267.50      251.22       12.62 o
  16   4   1      193.57      140.88       12.03 o
  18   4   1      516.62      569.34       27.31 o
  20   4   1     1083.51     1048.00       41.11 o
  22   4   1     1435.77     1589.14       49.66 o
  24   4   1     1312.07     1231.73       74.97 o
  26   4   1      159.18      111.47       36.63 o
 -27   5   1      128.42      158.86       35.98 o
 -25   5   1       55.42        0.73       24.06 o
 -23   5   1      317.49      264.14       28.41 o
 -21   5   1      216.09      235.84       23.24 o
 -19   5   1       38.95       49.49       12.08 o
 -17   5   1        2.17        8.79        9.33 o
 -15   5   1      514.96      462.15       15.88 o
 -13   5   1     1141.07     1003.96       22.11 o
 -11   5   1      211.35      192.38       10.01 o
  -9   5   1     4075.53     3868.26       43.88 o
  -7   5   1     4541.66     4477.45       46.12 o
  -5   5   1     5835.47     5602.54       54.47 o
  -3   5   1    17922.29    16064.55      136.92 o
  -1   5   1      470.02      290.20       13.13 o
   1   5   1      647.67      702.14       13.51 o
   3   5   1      257.77      313.55        8.87 o
   5   5   1     4766.94     4919.71       47.28 o
   7   5   1      723.71      639.28       15.62 o
   9   5   1     2376.52     2427.34       31.80 o
  11   5   1      304.45      205.02       12.05 o
  13   5   1     1329.18     1331.33       25.04 o
  15   5   1       14.65       54.89        6.12 o
  17   5   1      355.24      294.28       24.29 o
  19   5   1       -7.39        4.01       10.07 o
  21   5   1       15.05       13.34       18.63 o
  23   5   1      314.20      258.02       43.24 o
  25   5   1       52.15       37.01       27.02 o
  27   5   1      188.44      127.30       40.71 o
 -26   6   1       -7.78        0.10       47.39 o
 -24   6   1        2.28        9.91       12.91 o
 -22   6   1      378.98      404.57       30.08 o
 -20   6   1      690.39      674.33       34.02 o
 -18   6   1     3339.76     3248.51       72.71 o
 -16   6   1     1821.49     1849.57       31.67 o
 -14   6   1     1825.49     1795.76       33.58 o
 -12   6   1     1298.50     1442.76       24.36 o
 -10   6   1     3594.81     3585.57       42.69 o
  -8   6   1     1708.16     1980.66       26.29 o
  -6   6   1     3100.95     3053.21       36.90 o
  -4   6   1       35.44       82.75        4.92 o
  -2   6   1     5733.09     4801.27       55.48 o
   0   6   1     1193.09     1310.43       20.13 o
   2   6   1      489.65      234.28       12.68 o
   4   6   1      534.65      337.23       13.68 o
   6   6   1     7899.47     8076.95       72.45 o
   8   6   1        9.80       42.83       10.33 o
  10   6   1       61.07       75.47        7.27 o
  12   6   1      133.19      169.02        9.97 o
  14   6   1       54.40       43.19        8.00 o
  16   6   1      414.16      520.67       16.78 o
  18   6   1      630.75      743.58       47.62 o
  20   6   1      143.07      194.84       29.33 o
  22   6   1       15.77       31.32       17.66 o
  24   6   1       24.38        9.19       21.58 o
  26   6   1       -5.71        1.72       47.78 o
 -25   7   1       38.89       47.35       26.56 o
 -23   7   1      103.03      102.81       30.38 o
 -21   7   1      224.90      193.91       38.04 o
 -19   7   1       76.35       86.25       15.04 o
 -17   7   1     5948.51     5613.43      103.44 o
 -15   7   1      665.17      698.82       19.57 o
 -13   7   1     5594.42     5495.14       62.20 o
 -11   7   1     8556.56     8701.05       82.10 o
  -9   7   1      157.85      180.70       10.19 o
  -7   7   1     2805.22     2988.20       36.79 o
  -5   7   1      197.54      234.61       10.72 o
  -3   7   1     8323.22     8404.88       76.67 o
  -1   7   1       68.16       30.37        6.78 o
   1   7   1    27488.70    27175.66      207.88 o
   3   7   1     2095.51     1885.53       30.26 o
   5   7   1    12594.36    12525.66      107.45 o
   7   7   1      564.86      556.64       15.74 o
   9   7   1     2632.07     2546.93       37.07 o
  11   7   1      119.49      106.56       10.09 o
  13   7   1       -0.81        1.17        1.61 o
  15   7   1       97.03      106.02        9.73 o
  17   7   1      957.24     1009.87       57.36 o
  19   7   1       48.41       43.56       21.21 o
  21   7   1        1.49       17.84        8.05 o
  23   7   1       -3.81       30.36       25.41 o
  25   7   1        3.09        6.77       23.95 o
 -24   8   1     2933.51     2756.02      121.62 o
 -22   8   1      149.86      135.18       33.57 o
 -20   8   1     2235.10     2305.08       95.91 o
 -18   8   1      284.91      225.52       25.05 o
 -16   8   1     1823.56     1756.31       37.28 o
 -14   8   1      543.20      676.88       18.40 o
 -12   8   1    11308.47    11389.62      104.97 o
 -10   8   1      -12.03        0.77        8.25 o
  -8   8   1     3811.34     3991.07       55.05 o
  -6   8   1     1046.14     1077.75       22.14 o
  -4   8   1       12.25        2.28       11.48 o
  -2   8   1     4661.29     4946.12       52.38 o
   0   8   1      177.86      140.83       10.61 o
   2   8   1      322.82      427.64       12.24 o
   4   8   1      607.66      502.88       16.61 o
   6   8   1     2046.79     2083.87       32.34 o
   8   8   1     4499.21     4612.92       62.94 o
  10   8   1     1087.19     1064.68       24.37 o
  12   8   1     9068.56     9653.77       90.27 o
  14   8   1      339.83      317.97       19.73 o
  16   8   1      272.32      320.42       17.78 o
  18   8   1      101.64       79.32       27.16 o
  20   8   1       28.82       21.45       19.29 o
  22   8   1       12.51        3.22       85.93 o
  24   8   1      934.25      949.51       73.39 o
 -23   9   1       13.03        2.38       22.66 o
 -21   9   1      724.77      605.91       58.45 o
 -19   9   1     1335.69     1298.55       73.78 o
 -17   9   1       23.79       49.42       20.04 o
 -15   9   1     1493.71     1425.27       31.38 o
 -13   9   1     1029.61      999.84       25.02 o
 -11   9   1     2521.46     2617.70       39.62 o
  -9   9   1     3163.00     3376.76       44.53 o
  -7   9   1     3804.17     4022.33       48.95 o
  -5   9   1       65.26       46.51        7.98 o
  -3   9   1      927.22      916.05       21.66 o
  -1   9   1      984.35      873.78       22.37 o
   1   9   1      964.27      982.22       21.97 o
   3   9   1     4153.61     4178.86       51.09 o
   5   9   1      180.81      192.85       11.60 o
   7   9   1    11028.87    11955.83      103.19 o
   9   9   1     1523.48     1671.14       29.82 o
  11   9   1      814.65      861.14       22.36 o
  13   9   1      239.94      233.32       17.41 o
  15   9   1       13.33       11.74        9.22 o
  17   9   1      907.44      961.21       60.88 o
  19   9   1      252.84      252.29       40.95 o
  21   9   1       96.58      115.39       31.26 o
  23   9   1        7.23       50.22       60.08 o
 -22  10   1      193.94      208.96       37.38 o
 -20  10   1      858.52      900.71       62.98 o
 -18  10   1        6.66        0.10       33.87 o
 -16  10   1     3983.61     4147.63       84.57 o
 -14  10   1     3006.68     2930.32       55.09 o
 -12  10   1     1610.12     1668.54       32.61 o
 -10  10   1     4736.99     4742.52       59.91 o
  -8  10   1      170.20      115.44       12.52 o
  -6  10   1      233.10      236.88       13.89 o
  -4  10   1     2065.41     2107.95       35.10 o
  -2  10   1      532.12      606.27       17.43 o
   0  10   1      266.57      324.94       14.47 o
   2  10   1      703.39      939.11       20.14 o
   4  10   1      121.26       95.86       10.48 o
   6  10   1      212.59      245.73       13.44 o
   8  10   1      217.36      204.16       13.97 o
  10  10   1      706.58      692.76       25.79 o
  12  10   1      153.17      194.68       15.17 o
  14  10   1     2261.20     2166.38       49.00 o
  16  10   1      124.86      137.34       18.98 o
  18  10   1      625.72      678.45       60.56 o
  20  10   1      304.88      378.10       46.24 o
 -21  11   1       -2.29       23.82       11.79 o
 -19  11   1      497.18      410.51       54.98 o
 -17  11   1       22.39        0.03       19.73 o
 -15  11   1      123.46       73.04       14.12 o
 -13  11   1       62.28       62.11       11.04 o
 -11  11   1      202.25      173.64       14.35 o
  -9  11   1      318.74      342.10       17.30 o
  -7  11   1     1227.15     1395.98       28.36 o
  -5  11   1      955.80     1124.94       24.61 o
  -3  11   1       75.04      115.99        9.37 o
  -1  11   1      993.96     1135.14       25.01 o
   1  11   1       74.45       89.98        9.57 o
   3  11   1      702.02      677.19       21.06 o
   5  11   1      673.86      712.89       20.81 o
   7  11   1      529.49      552.12       18.86 o
   9  11   1        3.76        0.36        9.47 o
  11  11   1      685.38      702.15       26.61 o
  13  11   1     1140.29     1166.53       35.16 o
  15  11   1      334.39      315.03       21.66 o
  17  11   1      -10.91       54.67       55.93 o
  19  11   1      164.51      142.96       33.57 o
 -20  12   1       46.08       36.87       21.73 o
 -18  12   1       99.95      159.28       28.27 o
 -16  12   1      938.11      831.72       62.74 o
 -14  12   1      338.66      350.24       21.35 o
 -12  12   1     2224.25     2134.50       49.20 o
 -10  12   1      333.77      336.37       18.35 o
  -8  12   1      954.28      889.08       26.21 o
  -6  12   1      172.28      142.91       13.45 o
  -4  12   1      769.89      668.21       23.12 o
  -2  12   1       18.36        0.39        7.26 o
   0  12   1      589.00      366.23       20.32 o
   2  12   1       28.99       24.80        7.37 o
   4  12   1     1235.84     1029.11       29.31 o
   6  12   1      165.83      133.10       16.04 o
   8  12   1      854.79      826.63       29.84 o
  10  12   1      665.63      652.31       27.23 o
  12  12   1      739.86      740.98       28.93 o
  14  12   1       -0.24        0.53        2.16 o
  16  12   1      314.70      306.63       43.80 o
  18  12   1      326.17      315.32       46.94 o
 -17  13   1       64.23      100.14       22.90 o
 -15  13   1      297.97      371.94       29.28 o
 -13  13   1       19.53       15.12       11.56 o
 -11  13   1       38.87       49.90       11.84 o
  -9  13   1      169.93      174.66       16.87 o
  -7  13   1       33.84       29.21        9.02 o
  -5  13   1       61.65       49.67        9.57 o
  -3  13   1       57.27       90.44        8.98 o
  -1  13   1      143.45      163.05       12.72 o
   1  13   1      154.07      173.56       13.09 o
   3  13   1       44.84       52.06       10.22 o
   5  13   1       36.29       40.31        9.99 o
   7  13   1      831.38      795.97       30.62 o
   9  13   1       94.93       79.47       13.67 o
  11  13   1      370.99      375.64       24.90 o
  13  13   1      179.21      170.03       18.17 o
  15  13   1      134.53      187.40       21.21 o
 -14  14   1      533.19      533.79       29.21 o
 -12  14   1       65.26       68.94       12.40 o
 -10  14   1     1829.25     1720.07       47.31 o
  -8  14   1      764.46      670.26       30.36 o
  -6  14   1     2453.79     2419.42       54.15 o
  -4  14   1     1451.56     1371.96       34.67 o
  -2  14   1      815.97      794.36       25.91 o
   0  14   1     2432.48     2458.77       53.75 o
   2  14   1      110.62      113.82       14.97 o
   4  14   1     3208.68     3154.34       63.62 o
   6  14   1       99.00       79.95       14.11 o
   8  14   1     2329.11     2204.98       54.37 o
  10  14   1      158.91      158.92       17.48 o
  12  14   1     1590.59     1475.65       45.75 o
  14  14   1       33.91       14.52       12.31 o
 -13  15   1      549.66      585.19       27.77 o
 -11  15   1      126.13      160.09       15.93 o
  -9  15   1      189.32      165.89       18.88 o
  -7  15   1      606.75      570.67       29.54 o
  -5  15   1      141.41       91.93       16.57 o
  -3  15   1       70.48       72.15       15.76 o
  -1  15   1       36.79       22.06       10.15 o
   1  15   1       31.27       25.47       10.54 o
   3  15   1      130.95       92.82       16.30 o
   5  15   1      393.21      326.14       26.52 o
   7  15   1       21.06        0.97       14.43 o
   9  15   1      142.66      150.58       17.44 o
  11  15   1        5.36        3.29       17.16 o
  13  15   1      342.31      567.86       36.18 o
  -6  16   1       41.38       87.96       14.59 o
  -4  16   1      209.82      274.77       25.17 o
  -2  16   1      748.62      716.80       39.71 o
   0  16   1      936.76      859.43       43.99 o
   2  16   1       41.93       45.80       11.02 o
   4  16   1      112.60      142.57       15.09 o
   6  16   1      -23.06        0.01       11.00 o
   8  16   1     1462.87     1414.40       73.48 o
 -30   0   2       25.04       46.19       20.53 o
 -28   0   2      388.01      397.01       46.96 o
 -26   0   2       60.56       29.24       21.11 o
 -24   0   2       -8.88        1.19       34.66 o
 -22   0   2     2565.58     2771.68       91.04 o
 -20   0   2      944.44      868.88       51.07 o
 -18   0   2     5046.98     5067.46      123.34 o
 -16   0   2       -9.13        0.59       24.85 o
 -14   0   2      639.18      677.61       19.25 o
 -12   0   2       58.48       35.54        6.30 o
 -10   0   2       31.22       15.62        4.43 o
  -8   0   2      551.03      686.74       23.15 o
  -6   0   2    77924.60    78300.04     1082.93 o
  -4   0   2      145.66      273.29        4.86 o
  -2   0   2     1123.05     1154.03       15.32 o
   0   0   2     4098.49     3850.90       44.81 o
   2   0   2     2546.01     1954.64       32.21 o
   4   0   2    70694.37    68604.30      687.11 o
   6   0   2       62.37       64.33        6.22 o
   8   0   2     1486.04     1184.94       29.03 o
  10   0   2      649.66      615.19       29.79 o
  12   0   2     3968.12     3810.20       61.37 o
  14   0   2     4190.66     4075.98       66.86 o
  16   0   2     6325.82     5949.75       92.22 o
  18   0   2     7394.32     7581.54      163.01 o
  20   0   2     1556.39     1478.78       68.31 o
  22   0   2      437.14      429.39       43.92 o
  24   0   2      485.41      491.82       48.01 o
  26   0   2      554.43      560.53       54.85 o
 -29   1   2      103.10      106.69       20.54 o
 -27   1   2       13.10       22.48       18.42 o
 -25   1   2        3.68        1.26       16.71 o
 -23   1   2     3095.94     3036.44       73.50 o
 -21   1   2      271.01      331.47       24.01 o
 -19   1   2     5540.91     5742.60       95.14 o
 -17   1   2      549.16      504.67       25.53 o
 -15   1   2     6946.01     6457.88       76.14 o
 -13   1   2       67.61       35.14        5.35 o
 -11   1   2     1089.15     1066.14       16.23 o
  -9   1   2       74.26       53.84        4.24 o
  -7   1   2    21192.49    19433.02      151.13 o
  -5   1   2    79048.22    76613.35      545.93 o
  -3   1   2     4791.70     4645.41       37.21 o
  -1   1   2       26.88        0.06        2.18 o
   1   1   2     9322.53     8741.46       94.93 o
   3   1   2    47934.05    45146.33      331.78 o
   5   1   2    14710.58    13218.04      109.77 o
   7   1   2      105.45       81.46        5.87 o
   9   1   2     2289.98     2449.11       27.91 o
  11   1   2     2258.07     1971.73       29.52 o
  13   1   2     5857.78     5358.50       58.70 o
  15   1   2      401.05      459.30       16.41 o
  17   1   2      511.28      496.48       26.07 o
  19   1   2       51.59       72.58       12.96 o
  21   1   2     2626.64     2604.99       65.37 o
  23   1   2      301.79      229.82       27.06 o
  25   1   2      347.92      397.60       30.20 o
  27   1   2       30.75       17.89       20.31 o
 -30   2   2      218.69      198.66       27.79 o
 -28   2   2      801.14      758.93       41.59 o
 -26   2   2      105.03       99.08       18.74 o
 -24   2   2       75.23       97.58       16.39 o
 -22   2   2      151.94      190.10       20.01 o
 -20   2   2      245.49      253.68       23.14 o
 -18   2   2      583.46      526.54       27.28 o
 -16   2   2      117.36       70.68       14.40 o
 -14   2   2      965.12     1081.63       17.68 o
 -12   2   2        2.79        2.77        3.71 o
 -10   2   2       55.75       24.56        4.86 o
  -8   2   2      951.81      791.27       14.11 o
  -6   2   2     7466.47     6965.12       67.26 o
  -4   2   2    55886.98    54981.38      388.08 o
  -2   2   2     1110.53     1117.87       12.99 o
   0   2   2      250.16      191.33        5.67 o
   2   2   2    31846.43    29954.33      223.32 o
   4   2   2     3224.34     3222.01       35.48 o
   6   2   2      259.48      302.82        7.84 o
   8   2   2     1080.15      931.56       17.52 o
  10   2   2      125.96      102.67        7.74 o
  12   2   2       -0.73        5.40        1.16 o
  14   2   2      392.75      373.60       13.43 o
  16   2   2      814.30      730.44       19.68 o
  18   2   2      259.24      236.60       22.34 o
  20   2   2        7.83        1.13       12.22 o
  22   2   2       67.90       82.64       15.13 o
  24   2   2      159.71      181.00       30.46 o
  26   2   2      731.67      746.66       57.22 o
  28   2   2       39.94       11.21       26.11 o
 -29   3   2       71.82       26.01       19.47 o
 -27   3   2     3542.01     3562.66       88.10 o
 -25   3   2      371.17      458.44       31.24 o
 -23   3   2      405.25      469.82       31.21 o
 -21   3   2       43.30       65.52       13.08 o
 -19   3   2      218.06      264.31       20.55 o
 -17   3   2      119.40      148.58       15.19 o
 -15   3   2     5985.07     5989.31       59.20 o
 -13   3   2     2629.18     2433.94       32.34 o
 -11   3   2    15140.13    13676.28      133.88 o
  -9   3   2    12773.15    10203.67      100.13 o
  -7   3   2     3516.94     3418.31       34.57 o
  -5   3   2       54.49        3.31        4.02 o
  -3   3   2     7761.47     7366.37       62.06 o
  -1   3   2       13.07        5.41        3.38 o
   1   3   2     5817.86     5628.18       48.86 o
   3   3   2       41.37        6.09        3.61 o
   5   3   2     1359.73     1565.22       18.76 o
   7   3   2     2883.35     2168.09       32.24 o
   9   3   2     2394.91     2267.95       30.05 o
  11   3   2      617.46      565.35       15.18 o
  13   3   2     7447.74     7428.29       71.65 o
  15   3   2      609.37      643.87       16.93 o
  17   3   2     1367.61     1447.35       42.20 o
  19   3   2      719.02      795.39       32.87 o
  21   3   2      112.34       89.46       17.60 o
  23   3   2     1425.78     1592.77       74.75 o
  25   3   2      571.94      572.52       58.03 o
  27   3   2        3.76       10.00       27.39 o
 -28   4   2       95.67       94.40       21.17 o
 -26   4   2      414.92      445.21       34.12 o
 -24   4   2      193.37      206.90       23.23 o
 -22   4   2      342.81      402.24       28.12 o
 -20   4   2      492.91      609.25       27.70 o
 -18   4   2      146.93      171.70       17.35 o
 -16   4   2      218.35      203.12       19.25 o
 -14   4   2       57.32       51.55        6.46 o
 -12   4   2     2946.54     2842.32       35.60 o
 -10   4   2     2305.42     1898.03       29.07 o
  -8   4   2     4404.76     4564.49       43.48 o
  -6   4   2      460.63      472.55       10.73 o
  -4   4   2    12761.13    12819.89       99.13 o
  -2   4   2     5013.35     4943.12       45.53 o
   0   4   2     1146.03     1166.95       16.70 o
   2   4   2       59.39       43.62        4.56 o
   4   4   2     5979.23     5441.03       53.67 o
   6   4   2     1872.09     1665.00       24.88 o
   8   4   2      281.93      321.54       10.00 o
  10   4   2     2993.43     3115.92       36.81 o
  12   4   2       16.36       34.87        5.30 o
  14   4   2     2207.06     2079.05       33.51 o
  16   4   2       30.00       27.42        6.45 o
  18   4   2      101.62      111.34       16.33 o
  20   4   2       43.44       55.48       20.80 o
  22   4   2      227.47      212.84       36.16 o
  24   4   2      475.08      442.69       53.57 o
  26   4   2       59.40       35.27       28.44 o
 -27   5   2      179.56      191.63       38.10 o
 -25   5   2      -10.80        0.09       17.06 o
 -23   5   2       18.95       20.88       16.35 o
 -21   5   2       -4.51        0.20       13.57 o
 -19   5   2      471.05      526.77       29.50 o
 -17   5   2       43.98       84.50       11.39 o
 -15   5   2     1897.57     2053.98       30.24 o
 -13   5   2     1043.50     1414.34       20.72 o
 -11   5   2     5296.73     5342.12       54.02 o
  -9   5   2     1379.56     1519.99       22.12 o
  -7   5   2    11328.94    11352.27       93.51 o
  -5   5   2    14812.72    13326.42      116.36 o
  -3   5   2    35112.79    32776.91      253.40 o
  -1   5   2    10127.48     9378.43       83.53 o
   1   5   2    22601.83    20504.26      168.76 o
   3   5   2        9.06       24.13        7.74 o
   5   5   2    16127.52    15682.55      126.50 o
   7   5   2     2563.25     2646.01       32.47 o
   9   5   2     2488.18     2581.02       33.26 o
  11   5   2       11.12        4.20        8.25 o
  13   5   2     1499.11     1589.05       27.13 o
  15   5   2      146.93      161.28       11.07 o
  17   5   2      769.63      777.48       32.89 o
  19   5   2       68.90       79.16       22.92 o
  21   5   2      936.46      973.35       61.13 o
  23   5   2      139.27      122.97       32.01 o
  25   5   2      157.97      231.09       36.33 o
 -26   6   2       31.27       48.96       22.90 o
 -24   6   2      186.78      178.07       23.25 o
 -22   6   2       95.53      141.01       17.59 o
 -20   6   2      693.98      706.29       34.06 o
 -18   6   2      565.77      602.77       29.54 o
 -16   6   2       28.33       19.20        6.75 o
 -14   6   2      111.27      129.17        9.33 o
 -12   6   2     1459.19     1565.82       25.60 o
 -10   6   2      599.24      461.61       15.39 o
  -8   6   2     3500.50     3873.89       40.61 o
  -6   6   2     3211.60     2913.52       37.65 o
  -4   6   2       43.11        1.78        5.19 o
  -2   6   2     1072.01      887.24       19.18 o
   0   6   2      827.16      574.52       16.50 o
   2   6   2     8984.29     7401.65       78.86 o
   4   6   2     2937.13     2858.12       35.70 o
   6   6   2     1617.45     1877.08       25.52 o
   8   6   2       87.06      112.31        7.52 o
  10   6   2     1631.26     1626.07       27.87 o
  12   6   2     1166.97     1189.28       24.08 o
  14   6   2     2010.85     2014.90       33.97 o
  16   6   2     1717.13     1667.28       37.63 o
  18   6   2     1980.81     1970.48       84.64 o
  20   6   2      265.17      351.89       38.78 o
  22   6   2      587.00      639.72       57.83 o
  24   6   2       51.62       38.05       25.69 o
 -25   7   2      157.36      123.62       34.22 o
 -23   7   2       19.63       45.08       18.92 o
 -21   7   2      187.50      140.19       22.23 o
 -19   7   2      893.32      930.50       37.72 o
 -17   7   2      718.10      716.94       32.82 o
 -15   7   2      582.65      592.37       18.19 o
 -13   7   2     1322.35     1406.21       26.20 o
 -11   7   2    10359.83    10340.37       94.56 o
  -9   7   2        5.00        0.35        7.18 o
  -7   7   2    14927.36    15161.31      123.66 o
  -5   7   2       30.93       21.69        5.43 o
  -3   7   2    28921.71    28089.22      217.90 o
  -1   7   2     1315.72     1374.04       23.10 o
   1   7   2    30638.06    29985.61      229.47 o
   3   7   2      219.45      230.89       10.96 o
   5   7   2    15423.36    15935.13      127.40 o
   7   7   2     1056.30     1067.43       21.73 o
   9   7   2    10678.42    10928.26       97.28 o
  11   7   2     4600.85     4746.99       54.77 o
  13   7   2     6575.33     6311.19       84.30 o
  15   7   2     3809.18     3850.12       61.00 o
  17   7   2      246.39      316.96       35.81 o
  19   7   2      -21.46        0.11       13.63 o
  21   7   2       65.14       82.32       26.47 o
  23   7   2      138.64       78.55       34.12 o
 -26   8   2       19.64       47.63       25.46 o
 -24   8   2      649.34      696.88       63.80 o
 -22   8   2      -13.14        1.59       18.76 o
 -20   8   2      794.09      812.20       37.23 o
 -18   8   2      524.39      594.00       31.68 o
 -16   8   2      750.25      763.60       21.63 o
 -14   8   2     2217.16     2164.50       36.56 o
 -12   8   2      327.99      395.06       14.99 o
 -10   8   2     6898.71     6948.90       71.47 o
  -8   8   2      854.05      779.86       23.60 o
  -6   8   2     3179.20     3102.61       41.53 o
  -4   8   2      177.59      281.07       10.73 o
  -2   8   2     2073.41     2266.52       31.52 o
   0   8   2     1976.26     2287.43       30.65 o
   2   8   2     4884.21     5550.10       54.46 o
   4   8   2     1274.03     1291.59       24.48 o
   6   8   2     5746.81     6137.96       70.54 o
   8   8   2     1146.30     1087.10       29.42 o
  10   8   2      343.08      355.92       15.52 o
  12   8   2     3422.10     3310.30       56.51 o
  14   8   2     1479.42     1462.91       36.60 o
  16   8   2      775.85      804.99       26.93 o
  18   8   2      529.98      595.33       52.99 o
  20   8   2      115.71      209.98       30.50 o
  22   8   2      220.09      239.03       41.61 o
 -23   9   2        6.10        1.39       37.49 o
 -21   9   2      238.05      261.67       39.52 o
 -19   9   2      863.01      918.92       58.94 o
 -17   9   2      573.89      642.56       31.09 o
 -15   9   2       19.31       20.35        6.38 o
 -13   9   2      390.48      460.30       17.01 o
 -11   9   2       27.32       22.72        8.55 o
  -9   9   2      780.70      842.76       21.01 o
  -7   9   2     1381.10     1369.09       27.36 o
  -5   9   2      669.64      642.08       18.67 o
  -3   9   2     4089.24     4118.45       50.37 o
  -1   9   2       32.56       16.94        6.26 o
   1   9   2      846.82      901.97       20.76 o
   3   9   2      820.65      966.61       20.78 o
   5   9   2     3038.43     3128.95       42.61 o
   7   9   2     5667.87     6030.99       73.08 o
   9   9   2       66.56       57.90        8.59 o
  11   9   2      246.18      262.77       17.48 o
  13   9   2      932.73      915.43       29.57 o
  15   9   2      868.96      810.11       29.33 o
  17   9   2      575.29      526.21       55.49 o
  19   9   2      171.78      151.51       35.71 o
  21   9   2       75.26       40.68       28.21 o
 -22  10   2       62.18       76.59       27.82 o
 -20  10   2      369.09      359.64       48.93 o
 -18  10   2      891.58      840.29       60.11 o
 -16  10   2     3377.90     2979.44       71.56 o
 -14  10   2      907.15      919.49       24.67 o
 -12  10   2     3763.71     3614.81       60.86 o
 -10  10   2     3930.45     3892.64       53.13 o
  -8  10   2     1558.41     1606.23       30.67 o
  -6  10   2       37.34       78.68        6.86 o
  -4  10   2    10298.08    11739.32       99.14 o
  -2  10   2     4380.30     4886.50       54.75 o
   0  10   2     7151.56     7809.73       76.25 o
   2  10   2     5843.13     6827.56       66.51 o
   4  10   2      947.11      849.37       23.48 o
   6  10   2        4.07        1.63        7.41 o
   8  10   2     2626.05     2541.54       50.18 o
  10  10   2     2438.99     2399.35       49.26 o
  12  10   2     2019.28     1990.31       45.48 o
  14  10   2     6752.23     6541.55       94.99 o
  16  10   2      169.84      185.02       22.16 o
  18  10   2      603.45      657.34       60.02 o
  20  10   2       42.05       12.62       24.25 o
 -21  11   2       78.15      100.49       26.17 o
 -19  11   2      108.82      196.74       28.28 o
 -17  11   2      106.77      148.12       30.26 o
 -15  11   2      342.61      348.93       20.99 o
 -13  11   2      149.66      147.19       13.19 o
 -11  11   2      498.33      487.49       18.87 o
  -9  11   2       65.71       69.00        9.27 o
  -7  11   2       78.56       74.95        9.56 o
  -5  11   2     1647.40     1748.74       32.67 o
  -3  11   2       80.58       83.90        9.30 o
  -1  11   2      804.07      995.06       22.57 o
   1  11   2        4.99        2.18        7.28 o
   3  11   2     1506.72     1725.51       31.07 o
   5  11   2      234.66      246.93       17.41 o
   7  11   2       37.79       45.36        9.51 o
   9  11   2       10.88        8.56       15.38 o
  11  11   2       20.75       16.79       12.94 o
  13  11   2      395.55      377.50       23.83 o
  15  11   2      325.04      346.12       22.41 o
  17  11   2      115.54      141.64       30.17 o
  19  11   2      147.98      188.07       32.81 o
 -20  12   2      510.36      417.65       56.80 o
 -18  12   2       89.64      101.16       27.06 o
 -16  12   2     1359.95     1094.52       73.77 o
 -14  12   2        6.25       15.23       17.30 o
 -12  12   2      625.93      640.60       21.98 o
 -10  12   2        9.34       17.05       14.68 o
  -8  12   2     1908.05     2026.67       37.44 o
  -6  12   2      626.06      647.74       21.06 o
  -4  12   2     2916.81     2997.95       46.69 o
  -2  12   2      718.67      734.81       22.14 o
   0  12   2     1380.59     1470.03       30.83 o
   2  12   2     1116.37     1083.19       27.79 o
   4  12   2      546.74      559.89       23.73 o
   6  12   2     2826.86     2939.42       55.85 o
   8  12   2       35.96       43.27        9.97 o
  10  12   2      843.45      810.13       30.77 o
  12  12   2       73.54       70.04       12.76 o
  14  12   2     1228.96      985.37       38.33 o
  16  12   2       28.02       54.73       20.00 o
 -17  13   2       28.28       30.39       19.72 o
 -15  13   2      107.88       83.79       19.36 o
 -13  13   2       10.78       10.35       14.43 o
 -11  13   2      736.44      706.26       28.60 o
  -9  13   2       47.61       31.37        8.96 o
  -7  13   2       42.21       39.56        8.40 o
  -5  13   2      599.29      653.40       21.37 o
  -3  13   2       52.96       61.17        9.04 o
  -1  13   2      469.39      445.63       19.65 o
   1  13   2      105.70      128.57       13.78 o
   3  13   2      527.99      547.59       25.06 o
   5  13   2       29.10       51.48        9.58 o
   7  13   2       80.53       62.26       12.72 o
   9  13   2      634.39      606.76       27.72 o
  11  13   2       48.11       45.34       11.06 o
  13  13   2       12.00        5.80       18.25 o
  15  13   2      108.86      103.49       19.26 o
 -14  14   2      130.15      124.50       16.03 o
 -12  14   2     2423.87     2076.98       55.01 o
 -10  14   2       10.53        1.13       19.79 o
  -8  14   2       17.48       34.01       14.07 o
  -6  14   2      220.05      197.32       16.34 o
  -4  14   2      264.33      237.80       17.56 o
  -2  14   2      126.67       87.14       15.73 o
   0  14   2      250.04      195.24       20.75 o
   2  14   2       -0.15        0.85        3.67 o
   4  14   2       16.33        9.98       12.82 o
   6  14   2        9.24       19.59       20.69 o
   8  14   2      381.19      304.83       25.69 o
  10  14   2     1724.17     1447.03       47.78 o
  12  14   2       10.28       27.05       25.73 o
  14  14   2     1175.67      932.33       46.67 o
 -13  15   2       55.32       68.01       11.21 o
 -11  15   2      225.12      201.15       20.40 o
  -9  15   2       59.09       49.56       11.84 o
  -7  15   2       60.38       39.52       16.37 o
  -5  15   2      574.58      512.21       36.25 o
  -3  15   2      292.82      305.34       22.50 o
  -1  15   2        1.74        3.19        9.81 o
   1  15   2      532.23      508.82       29.03 o
   3  15   2      158.93      153.39       17.88 o
   5  15   2       13.15       17.05       13.90 o
   7  15   2      653.63      610.90       29.81 o
   9  15   2      460.85      416.70       29.41 o
  11  15   2     1006.00      916.15       44.51 o
  -6  16   2        2.33       23.93       13.30 o
  -4  16   2     1427.55     1341.34       55.31 o
  -2  16   2      174.11      146.72       22.93 o
   0  16   2      976.11      874.44       35.87 o
   2  16   2      535.02      494.32       31.84 o
   4  16   2      727.13      641.04       53.34 o
   6  16   2     1165.73     1017.13       67.70 o
 -31   1   3       -8.74        3.39       54.52 o
 -29   1   3      343.13      436.75       33.10 o
 -27   1   3       17.45        0.10       12.85 o
 -25   1   3       42.78       77.72       13.30 o
 -23   1   3     5238.81     5064.65      100.00 o
 -21   1   3     3680.95     3885.56       77.07 o
 -19   1   3     3227.63     2896.07       68.00 o
 -17   1   3     3810.27     3701.61       70.99 o
 -15   1   3     3310.56     3279.66       61.51 o
 -13   1   3     1529.91     1421.94       26.00 o
 -11   1   3     7273.63     7026.23       72.68 o
  -9   1   3     8999.21     7995.77       70.08 o
  -7   1   3     1065.91     1156.60       13.42 o
  -5   1   3    29178.27    28065.61      233.56 o
  -3   1   3     7684.17     6702.74       57.98 o
  -1   1   3    14898.10    12867.80      122.84 o
   1   1   3    40005.10    37203.25      319.75 o
   3   1   3     6640.91     6793.72       54.02 o
   5   1   3     5412.32     4568.27       47.70 o
   7   1   3     5075.37     4810.08       47.59 o
   9   1   3       29.90       13.46        4.52 o
  11   1   3      758.09      820.21       16.73 o
  13   1   3     1026.32      888.97       20.84 o
  15   1   3     3538.79     3423.13       52.40 o
  17   1   3     2655.21     2882.21       59.50 o
  19   1   3     5546.57     5393.48       97.96 o
  21   1   3        3.37       44.20       14.27 o
  23   1   3       -5.23       16.26       24.28 o
  25   1   3      161.67      235.35       32.77 o
 -30   2   3       49.54       95.22       18.47 o
 -28   2   3      731.74      668.88       39.60 o
 -26   2   3       -8.06        6.78       25.20 o
 -24   2   3     1054.26      975.26       42.62 o
 -22   2   3     1592.86     1724.17       50.27 o
 -20   2   3       53.59       41.98       12.94 o
 -18   2   3      866.75      960.53       33.06 o
 -16   2   3      103.27      158.99       13.68 o
 -14   2   3     1236.54     1189.55       19.66 o
 -12   2   3      622.25      352.23       12.86 o
 -10   2   3    18078.29    16455.39      134.65 o
  -8   2   3     2051.15     1759.38       22.75 o
  -6   2   3     4166.24     4680.22       36.75 o
  -4   2   3     3207.70     3623.01       32.84 o
  -2   2   3       41.54       34.67        2.91 o
   0   2   3    13163.05    13159.43       96.78 o
   2   2   3      600.40      765.73       12.66 o
   4   2   3       59.15       20.24        4.39 o
   6   2   3     6375.86     5711.05       56.35 o
   8   2   3       22.05       28.58        4.01 o
  10   2   3      436.55      510.76       12.49 o
  12   2   3      657.85      726.60       16.32 o
  14   2   3      244.34      334.07       12.28 o
  16   2   3       14.09       11.46        6.19 o
  18   2   3     2353.10     2345.66       57.68 o
  20   2   3     1097.42     1038.53       40.74 o
  22   2   3        8.46        4.34       38.12 o
  24   2   3      165.46      201.66       32.29 o
  26   2   3      279.58      298.37       43.07 o
 -31   3   3       -7.75       18.40       40.52 o
 -29   3   3      439.65      393.97       37.39 o
 -27   3   3      190.24      201.05       24.04 o
 -25   3   3       39.57       22.56       14.25 o
 -23   3   3      550.76      484.69       31.35 o
 -21   3   3      102.21      118.84       16.50 o
 -19   3   3      377.93      378.93       26.82 o
 -17   3   3     1778.84     1719.02       46.68 o
 -15   3   3     2978.52     3080.34       36.03 o
 -13   3   3     1519.72     1332.35       22.80 o
 -11   3   3        7.57       14.79        8.87 o
  -9   3   3     2772.77     2670.00       30.22 o
  -7   3   3     1541.42     1619.77       22.32 o
  -5   3   3     5250.41     5163.01       45.77 o
  -3   3   3     6388.02     6657.46       52.97 o
  -1   3   3    11927.98    12517.40       90.71 o
   1   3   3     8782.67     8454.14       82.70 o
   3   3   3        9.96       10.52        8.24 o
   5   3   3      925.26      817.32       18.01 o
   7   3   3     4118.65     3119.78       42.35 o
   9   3   3     2548.95     2194.97       32.26 o
  11   3   3      577.39      568.74       15.24 o
  13   3   3       20.23       17.63        5.17 o
  15   3   3      534.40      527.55       16.69 o
  17   3   3        2.03        9.47       10.34 o
  19   3   3       82.93       72.49       14.74 o
  21   3   3      696.79      590.68       50.42 o
  23   3   3       73.39       67.81       24.73 o
  25   3   3       36.23       12.13       24.36 o
  27   3   3      948.00      784.11       70.75 o
 -30   4   3      537.95      544.99       55.41 o
 -28   4   3      140.37      110.37       22.75 o
 -26   4   3     1531.62     1605.84       55.39 o
 -24   4   3       83.58      135.56       17.39 o
 -22   4   3      449.27      455.72       32.06 o
 -20   4   3      263.90      398.96       23.91 o
 -18   4   3     3587.63     3446.81       72.75 o
 -16   4   3     1112.99     1202.67       35.92 o
 -14   4   3     2062.68     2078.31       29.35 o
 -12   4   3     1679.06     1620.99       24.81 o
 -10   4   3      261.50      381.92        9.39 o
  -8   4   3    11048.98    10865.92       89.67 o
  -6   4   3     1307.94     1611.32       18.90 o
  -4   4   3     5123.31     5260.66       46.76 o
  -2   4   3       69.69       88.32        4.90 o
   0   4   3    11875.54    12154.55       93.16 o
   2   4   3     8137.95     7841.93       68.34 o
   4   4   3    16589.90    16335.54      145.31 o
   6   4   3      212.66      293.00        9.22 o
   8   4   3     5555.15     5298.48       54.98 o
  10   4   3     2298.71     2281.54       31.92 o
  12   4   3       42.17       98.54        6.32 o
  14   4   3     1207.81     1209.72       24.85 o
  16   4   3      425.78      569.05       16.40 o
  18   4   3      265.55      308.62       36.82 o
  20   4   3        9.15        5.42       46.83 o
  22   4   3      631.24      626.87       52.01 o
  24   4   3      194.41      208.13       38.74 o
  26   4   3      437.77      301.15       55.14 o
 -27   5   3       91.87      102.70       19.31 o
 -25   5   3      895.11      871.73       42.22 o
 -23   5   3     2347.00     2285.73       65.74 o
 -21   5   3     1805.76     1721.70       54.75 o
 -19   5   3     2523.25     2536.19       61.82 o
 -17   5   3      186.27      229.96       19.39 o
 -15   5   3     2147.56     2108.54       31.89 o
 -13   5   3      327.74      428.76       12.12 o
 -11   5   3      771.85      789.55       16.67 o
  -9   5   3     1678.47     1585.78       24.65 o
  -7   5   3    10805.58    10435.81       89.85 o
  -5   5   3     5508.83     5840.71       52.12 o
  -3   5   3    18919.62    17701.88      144.08 o
  -1   5   3      631.55      785.69       13.51 o
   1   5   3    41400.55    38354.22      296.44 o
   3   5   3     2451.97     2520.08       30.18 o
   5   5   3     6448.58     6687.76       60.49 o
   7   5   3       30.47       41.31        5.02 o
   9   5   3      793.51      825.30       17.94 o
  11   5   3      189.47      172.07       11.25 o
  13   5   3     1043.11      959.09       23.08 o
  15   5   3      755.75      675.78       24.70 o
  17   5   3      465.04      351.01       46.80 o
  19   5   3       40.99       17.52       19.76 o
  21   5   3       77.28       74.55       26.14 o
  23   5   3      205.78      216.53       36.41 o
  25   5   3       -7.65       16.25       58.36 o
 -28   6   3       53.40       75.07       29.22 o
 -26   6   3       99.04       93.13       19.49 o
 -24   6   3      644.81      734.39       35.85 o
 -22   6   3       18.60       22.52       15.04 o
 -20   6   3     1047.27     1136.25       41.06 o
 -18   6   3      370.34      346.57       27.43 o
 -16   6   3     1678.71     1742.82       29.46 o
 -14   6   3       49.46       56.05        7.06 o
 -12   6   3      965.45      993.35       20.46 o
 -10   6   3      941.52     1109.28       19.30 o
  -8   6   3      706.56      878.96       16.14 o
  -6   6   3    12888.20    11710.82      106.37 o
  -4   6   3      445.95      158.17       12.39 o
  -2   6   3     1594.52     1491.24       23.97 o
   0   6   3     1164.91     1622.89       20.07 o
   2   6   3     2922.72     2617.34       39.96 o
   4   6   3     3354.24     3513.08       45.01 o
   6   6   3       20.47        0.12        4.47 o
   8   6   3     3888.64     3861.82       45.78 o
  10   6   3      159.64      173.26       10.66 o
  12   6   3      133.27      121.65       10.49 o
  14   6   3      117.74       92.80       12.13 o
  16   6   3      324.74      344.01       18.69 o
  18   6   3      124.37      133.73       27.08 o
  20   6   3      -10.65       10.63       52.08 o
  22   6   3      354.31      242.04       47.48 o
  24   6   3      157.44      173.47       38.50 o
 -27   7   3        9.71        0.08       66.74 o
 -25   7   3       20.38        0.08       13.89 o
 -23   7   3      139.02      105.90       21.19 o
 -21   7   3       -3.45        5.00       15.54 o
 -19   7   3      182.55      218.33       21.70 o
 -17   7   3     5609.19     5685.24       98.97 o
 -15   7   3      623.25      560.97       18.53 o
 -13   7   3     9019.53     9597.13       86.27 o
 -11   7   3      786.78      850.50       19.26 o
  -9   7   3    14414.38    14896.29      121.11 o
  -7   7   3     4267.15     4190.00       48.20 o
  -5   7   3    12141.73    11767.88      103.87 o
  -3   7   3     4851.66     4542.06       51.84 o
  -1   7   3     4483.16     4141.91       56.39 o
   1   7   3     1920.80     1932.97       32.84 o
   3   7   3     4364.58     4354.22       48.87 o
   5   7   3     4713.04     4793.87       52.26 o
   7   7   3     1367.34     1242.25       28.23 o
   9   7   3    15225.95    15466.83      129.78 o
  11   7   3     3936.75     4097.78       60.02 o
  13   7   3     1949.30     2080.45       41.11 o
  15   7   3      714.42      638.33       25.33 o
  17   7   3       13.68        7.19       16.38 o
  19   7   3       -0.55       23.47        1.86 o
  21   7   3      177.46      202.40       34.86 o
  23   7   3        4.94        3.53       33.31 o
 -26   8   3       34.53       40.84       24.65 o
 -24   8   3       65.36       82.69       26.14 o
 -22   8   3       57.76      101.83       16.32 o
 -20   8   3      388.95      390.39       30.68 o
 -18   8   3       -2.28        9.22        7.27 o
 -16   8   3     3083.10     3066.43       49.88 o
 -14   8   3     3475.51     3745.73       47.28 o
 -12   8   3       86.56      100.18        9.17 o
 -10   8   3      985.04     1061.79       22.32 o
  -8   8   3     4391.84     4643.16       59.31 o
  -6   8   3     4612.45     4846.62       52.93 o
  -4   8   3     5154.58     5601.76       56.46 o
  -2   8   3      562.78      633.27       15.91 o
   0   8   3       18.46       50.98        5.12 o
   2   8   3     2173.70     2364.58       32.86 o
   4   8   3     2475.89     2583.68       36.21 o
   6   8   3     3740.73     4030.88       53.23 o
   8   8   3     6738.09     6654.99       80.51 o
  10   8   3     1120.99     1163.82       30.45 o
  12   8   3        2.74        1.99       10.29 o
  14   8   3      284.38      277.00       19.48 o
  16   8   3     1301.18     1339.04       35.62 o
  18   8   3      541.85      528.74       55.24 o
  20   8   3     1174.11     1196.66       72.82 o
  22   8   3      522.06      527.76       60.96 o
 -25   9   3      253.82      216.42       41.94 o
 -23   9   3      227.97      220.41       40.06 o
 -21   9   3      522.78      612.76       55.08 o
 -19   9   3        4.46       17.03       13.53 o
 -17   9   3      450.14      473.07       29.65 o
 -15   9   3        7.62       11.01       11.11 o
 -13   9   3      129.31      150.35       11.04 o
 -11   9   3     3377.75     3892.30       46.80 o
  -9   9   3     5418.93     5325.95       62.43 o
  -7   9   3      244.35      315.13       13.45 o
  -5   9   3    11012.46    11430.16      101.67 o
  -3   9   3     1816.15     1909.11       31.07 o
  -1   9   3     4362.39     4448.24       52.73 o
   1   9   3     5893.75     5949.65       64.62 o
   3   9   3      653.47      580.82       18.70 o
   5   9   3     1978.24     1994.46       33.53 o
   7   9   3      354.49      335.55       19.36 o
   9   9   3       85.71       85.87       11.34 o
  11   9   3        6.37       11.37       10.95 o
  13   9   3      254.59      293.20       19.04 o
  15   9   3       94.13       70.34       13.09 o
  17   9   3      732.48      713.34       55.50 o
  19   9   3     1247.26      992.38       77.09 o
  21   9   3       55.68       36.06       29.41 o
 -24  10   3      355.70      382.93       48.11 o
 -22  10   3      334.07      306.78       47.44 o
 -20  10   3      586.07      583.97       57.50 o
 -18  10   3      169.19      155.02       21.27 o
 -16  10   3      948.09      854.08       31.31 o
 -14  10   3        5.58        0.35        6.74 o
 -12  10   3       82.63      108.17        9.45 o
 -10  10   3       23.52       21.42        6.69 o
  -8  10   3      216.50      286.83       13.58 o
  -6  10   3     1030.86      909.05       24.52 o
  -4  10   3       32.23       34.31        7.13 o
  -2  10   3      614.24      565.86       19.01 o
   0  10   3     3699.03     4196.38       49.56 o
   2  10   3     2163.41     2404.22       36.35 o
   4  10   3     1556.49     1745.41       30.46 o
   6  10   3       95.67      140.85       12.25 o
   8  10   3     3688.49     3849.42       62.29 o
  10  10   3      621.83      625.18       25.10 o
  12  10   3     1344.60     1326.98       37.72 o
  14  10   3     1356.34     1270.79       38.77 o
  16  10   3      -12.81        0.52       17.12 o
  18  10   3     1278.43     1175.05       77.28 o
  20  10   3      205.98      160.96       43.71 o
 -21  11   3       51.46       19.27       24.02 o
 -19  11   3      681.78      675.26       54.22 o
 -17  11   3      141.21      155.56       30.93 o
 -15  11   3      219.18      201.30       18.04 o
 -13  11   3     1474.02     1442.40       32.55 o
 -11  11   3       67.46       53.55        9.17 o
  -9  11   3      503.74      514.02       18.32 o
  -7  11   3        2.50        0.30        7.20 o
  -5  11   3       31.58        6.65        8.86 o
  -3  11   3       70.74       63.04        8.92 o
  -1  11   3      725.47      767.75       21.54 o
   1  11   3       96.57       78.18       10.46 o
   3  11   3       21.57       57.51        8.15 o
   5  11   3      291.70      341.10       19.61 o
   7  11   3       15.74       13.90        9.82 o
   9  11   3     2391.99     2338.13       50.96 o
  11  11   3        0.84        8.22        3.87 o
  13  11   3      812.35      696.75       30.76 o
  15  11   3      265.27      289.69       20.98 o
  17  11   3       -7.04        7.81       39.16 o
 -20  12   3        9.02        2.99       49.93 o
 -18  12   3      146.85      187.68       32.90 o
 -16  12   3       37.36       31.16       21.56 o
 -14  12   3      717.20      740.96       23.99 o
 -12  12   3       15.78       19.51        7.03 o
 -10  12   3     1092.77     1146.37       28.21 o
  -8  12   3       27.35       33.24        7.02 o
  -6  12   3     2564.17     2617.04       43.79 o
  -4  12   3      438.46      500.36       19.32 o
  -2  12   3      888.11      761.84       24.77 o
   0  12   3      512.55      637.31       23.28 o
   2  12   3     3143.37     3198.04       58.72 o
   4  12   3      103.50      114.49       13.86 o
   6  12   3     1654.97     1676.79       42.31 o
   8  12   3       39.60       29.98       10.18 o
  10  12   3      249.22      234.92       20.18 o
  12  12   3       80.89       68.76       13.48 o
  14  12   3       50.74       62.08       11.77 o
  16  12   3       26.05       39.60       18.15 o
 -19  13   3       -6.79       21.14       30.92 o
 -17  13   3      -16.06        0.13       16.48 o
 -15  13   3     1106.69     1037.30       44.98 o
 -13  13   3      127.37       83.34       14.80 o
 -11  13   3      483.99      435.71       21.38 o
  -9  13   3      660.17      608.65       22.86 o
  -7  13   3        1.18        0.21        3.78 o
  -5  13   3      677.88      718.22       23.20 o
  -3  13   3       -2.84        1.48        8.27 o
  -1  13   3       20.37       24.84        8.73 o
   1  13   3      413.60      505.74       25.17 o
   3  13   3       -1.63        4.07        6.45 o
   5  13   3      471.17      480.00       27.19 o
   7  13   3      105.25      109.29       14.71 o
   9  13   3       36.64       55.03       10.56 o
  11  13   3      808.73      750.57       32.05 o
  13  13   3      179.39      213.92       18.77 o
  15  13   3       23.29        4.31       11.63 o
 -16  14   3      344.37      423.43       43.90 o
 -14  14   3      284.97      275.15       22.21 o
 -12  14   3        5.38        2.69       10.85 o
 -10  14   3      714.89      661.79       28.89 o
  -8  14   3       55.78       57.11        9.90 o
  -6  14   3     2028.93     2017.44       48.91 o
  -4  14   3      389.80      368.23       25.11 o
  -2  14   3     2288.24     2226.82       52.85 o
   0  14   3       -7.43        1.61       18.08 o
   2  14   3     3193.28     3121.47       64.20 o
   4  14   3      107.88      109.55       15.33 o
   6  14   3      525.34      540.03       28.73 o
   8  14   3      557.13      479.33       30.07 o
  10  14   3      117.98      120.68       15.58 o
  12  14   3      653.96      683.30       36.12 o
  14  14   3       -5.36        2.30       24.97 o
 -13  15   3      234.18      247.60       20.57 o
 -11  15   3      418.76      445.51       26.39 o
  -9  15   3      386.40      421.49       31.90 o
  -7  15   3       20.98        4.75       17.76 o
  -5  15   3       96.70       90.90       14.42 o
  -3  15   3       73.95       46.05       13.40 o
  -1  15   3      152.24      126.24       17.33 o
   1  15   3      752.14      632.83       31.31 o
   3  15   3        2.46        0.06       11.18 o
   5  15   3       95.96      114.88       14.74 o
   7  15   3      506.48      547.86       30.26 o
   9  15   3      525.59      480.88       29.87 o
  -6  16   3     2399.83     2193.15       72.39 o
  -4  16   3       73.56       69.37       16.34 o
  -2  16   3       32.12       47.62       10.49 o
   0  16   3      403.42      371.82       27.46 o
   2  16   3     1682.26     1484.83       81.84 o
   4  16   3      343.91      333.28       43.14 o
 -30   0   4      217.62      141.21       37.76 o
 -28   0   4      719.29      669.84       54.97 o
 -26   0   4      509.22      320.48       51.76 o
 -24   0   4       -3.58        8.69       14.92 o
 -22   0   4     1540.15     1498.67       68.79 o
 -20   0   4     1062.34     1088.96       53.47 o
 -18   0   4     3998.70     3965.02      105.47 o
 -16   0   4    11546.62    11658.05      211.38 o
 -14   0   4     1281.41     1089.92       47.89 o
 -12   0   4      907.08     1303.52       37.13 o
 -10   0   4     5549.59     6262.68      106.91 o
  -8   0   4    76574.43    71364.41      744.75 o
  -6   0   4    30821.18    29489.31      441.85 o
  -4   0   4   109182.65   119651.43     1063.86 o
  -2   0   4   123502.08   137448.50     1203.68 o
   0   0   4    51179.94    48152.83      500.29 o
   2   0   4   110688.34   110210.55     1085.00 o
   4   0   4    23143.68    21493.45      238.39 o
   6   0   4    13180.60    14129.59      146.61 o
   8   0   4     1349.47     1767.81       29.98 o
  10   0   4    11742.03    10996.96      200.12 o
  12   0   4    12692.45    12709.58      152.83 o
  14   0   4      319.20      337.96       19.46 o
  16   0   4      438.86      398.98       21.73 o
  18   0   4      238.39      223.81       31.56 o
  20   0   4       51.28       94.15       19.86 o
  22   0   4      151.16      128.88       26.46 o
 -31   1   4        8.17        0.01       31.40 o
 -29   1   4       31.89       39.78       14.80 o
 -27   1   4      414.37      446.36       33.11 o
 -25   1   4      388.51      456.41       30.69 o
 -23   1   4     2733.63     2670.04       67.97 o
 -21   1   4      737.04      828.04       32.60 o
 -19   1   4      387.89      368.14       26.43 o
 -17   1   4       34.23       24.55       10.02 o
 -15   1   4     3463.65     3593.60       63.11 o
 -13   1   4     1593.83     1301.72       37.27 o
 -11   1   4       59.19       43.41        8.89 o
  -9   1   4     6901.47     6052.96       56.03 o
  -7   1   4     6051.64     5438.88       49.31 o
  -5   1   4    62419.34    59167.77      432.05 o
  -3   1   4    22142.21    20548.64      157.23 o
  -1   1   4    68031.71    66729.57      468.82 o
   1   1   4    11701.44    10998.90      100.63 o
   3   1   4    20577.45    19321.14      150.28 o
   5   1   4      263.74      252.31        8.29 o
   7   1   4      327.41      345.08       10.03 o
   9   1   4     9083.00     8302.91       79.45 o
  11   1   4       78.47       62.47        7.18 o
  13   1   4      377.13      290.90       13.72 o
  15   1   4     1764.81     1713.65       35.42 o
  17   1   4     1345.41     1309.67       41.47 o
  19   1   4       12.39        2.39       27.13 o
  21   1   4      153.65      152.95       28.19 o
  23   1   4      260.78      248.73       36.25 o
 -30   2   4      463.46      598.33       38.70 o
 -28   2   4      167.48      193.41       22.38 o
 -26   2   4        9.96       14.29       17.80 o
 -24   2   4       16.01       69.29       15.72 o
 -22   2   4      480.10      483.23       30.06 o
 -20   2   4      304.92      254.11       24.46 o
 -18   2   4      429.65      450.89       23.50 o
 -16   2   4     6887.26     6789.53      103.17 o
 -14   2   4     9101.35     8781.40       76.60 o
 -12   2   4    25115.03    23814.20      183.87 o
 -10   2   4     9515.24     9302.83       76.44 o
  -8   2   4    15676.67    15401.24      116.98 o
  -6   2   4    35356.70    34794.20      248.88 o
  -4   2   4      101.40      159.88        4.74 o
  -2   2   4    54859.84    59089.27      438.00 o
   0   2   4    13045.57    12654.38      115.15 o
   2   2   4    74160.16    73620.55      512.76 o
   4   2   4     9174.07     8925.52       74.82 o
   6   2   4    31644.65    30042.43      229.80 o
   8   2   4     2926.19     2784.52       34.51 o
  10   2   4     9308.18     9192.51       82.84 o
  12   2   4      627.00      558.64       16.57 o
  14   2   4       16.04        8.45        6.80 o
  16   2   4     2532.29     2354.54       38.42 o
  18   2   4      842.30      796.54       34.03 o
  20   2   4     1048.15      887.44       59.71 o
  22   2   4      -14.52        0.33       13.09 o
  24   2   4      -29.72       21.86       14.97 o
 -31   3   4     1078.33     1099.62       70.87 o
 -29   3   4      100.08       62.27       19.85 o
 -27   3   4       33.46       44.47       14.83 o
 -25   3   4      303.01      276.14       28.22 o
 -23   3   4       32.38       21.76       12.25 o
 -21   3   4       17.68       57.39       10.92 o
 -19   3   4      126.57      157.53       16.72 o
 -17   3   4       28.64       51.25        9.76 o
 -15   3   4       38.39       57.67        5.28 o
 -13   3   4     1612.56     1495.19       23.18 o
 -11   3   4      414.03      250.83       10.88 o
  -9   3   4     3679.89     3062.49       37.07 o
  -7   3   4     2025.02     1328.96       23.74 o
  -5   3   4     1851.18     1985.28       21.76 o
  -3   3   4     3837.72     3772.90       35.87 o
  -1   3   4     3436.12     3621.96       54.20 o
   1   3   4     2472.66     2148.11       26.48 o
   3   3   4     1641.20     1504.76       24.26 o
   5   3   4        9.61       37.45        8.45 o
   7   3   4     5181.31     5119.45       51.17 o
   9   3   4      143.88      194.55        8.71 o
  11   3   4     4110.66     3988.37       47.29 o
  13   3   4       61.71       69.51        7.35 o
  15   3   4     1023.51     1058.96       23.41 o
  17   3   4       -6.35        0.56       27.59 o
  19   3   4      125.96      105.21       26.76 o
  21   3   4       76.42       56.65       21.83 o
  23   3   4      497.19      561.94       53.82 o
  25   3   4       78.14       50.51       27.37 o
 -30   4   4       18.62        1.67       19.17 o
 -28   4   4      253.02      178.66       27.93 o
 -26   4   4        6.48       10.70       23.15 o
 -24   4   4       23.81       20.10       10.90 o
 -22   4   4      336.44      333.05       27.46 o
 -20   4   4       61.97       83.52       14.13 o
 -18   4   4        9.01        4.77       25.85 o
 -16   4   4       53.96       33.59       11.63 o
 -14   4   4      105.62      134.20        7.96 o
 -12   4   4       50.39       43.67        5.59 o
 -10   4   4      852.37      934.97       16.17 o
  -8   4   4     6466.33     6174.67       58.12 o
  -6   4   4     2100.12     2361.42       25.58 o
  -4   4   4     1943.87     1912.94       23.86 o
  -2   4   4      240.28      393.24        7.78 o
   0   4   4     1048.18      873.30       16.45 o
   2   4   4    11495.55    11558.05      105.57 o
   4   4   4     3407.56     2763.43       36.82 o
   6   4   4     3160.01     3234.07       40.84 o
   8   4   4        3.70        0.00        4.59 o
  10   4   4      827.73      753.63       18.68 o
  12   4   4      767.21      808.69       19.12 o
  14   4   4     1451.60     1312.87       27.86 o
  16   4   4     1096.71     1269.87       29.26 o
  18   4   4     1528.69     1503.81       71.97 o
  20   4   4      131.65      202.89       29.47 o
  22   4   4       88.93      118.85       26.44 o
  24   4   4       75.51       88.26       27.96 o
  26   4   4      520.69      496.10       61.82 o
 -29   5   4      312.98      264.27       32.96 o
 -27   5   4        2.39       29.74       11.12 o
 -25   5   4        9.98       58.79       16.02 o
 -23   5   4      153.38      216.19       20.79 o
 -21   5   4      318.63      298.72       26.85 o
 -19   5   4       75.50       60.45       14.65 o
 -17   5   4     1500.59     1496.36       44.24 o
 -15   5   4      461.31      442.16       14.39 o
 -13   5   4      124.57      111.83        8.49 o
 -11   5   4     1484.03     1426.88       23.74 o
  -9   5   4     5678.34     5535.26       55.14 o
  -7   5   4      943.92     1081.64       17.35 o
  -5   5   4     4678.03     4215.12       46.42 o
  -3   5   4      291.42      435.74        9.40 o
  -1   5   4     4981.17     4488.96       48.40 o
   1   5   4     1679.04     1747.98       23.72 o
   3   5   4    11722.50    11408.42       96.89 o
   5   5   4       39.40       17.79        5.09 o
   7   5   4     2389.17     2770.65       32.38 o
   9   5   4      270.82      320.25       12.41 o
  11   5   4     1074.09     1117.66       22.74 o
  13   5   4      429.12      393.27       18.96 o
  15   5   4     7731.94     7818.34       95.30 o
  17   5   4       43.88       66.87       19.31 o
  19   5   4     2422.32     2471.39       96.60 o
  21   5   4      301.72      321.76       42.64 o
  23   5   4       17.95       16.49       20.90 o
  25   5   4       -8.28        5.00       62.37 o
 -28   6   4       80.53       84.70       19.76 o
 -26   6   4       -3.63       17.61       12.47 o
 -24   6   4      247.07      300.15       26.44 o
 -22   6   4      638.04      617.37       34.48 o
 -20   6   4     3039.52     3407.76       71.54 o
 -18   6   4      102.61       60.97       16.77 o
 -16   6   4        8.81       11.19       12.84 o
 -14   6   4      770.74      737.03       18.83 o
 -12   6   4      956.36      975.02       20.13 o
 -10   6   4     2699.54     2604.98       35.21 o
  -8   6   4      913.00     1096.37       18.37 o
  -6   6   4     1442.33     1347.89       23.26 o
  -4   6   4       10.72        0.37        7.96 o
  -2   6   4      223.60      167.88        9.54 o
   0   6   4        4.03        5.95        3.95 o
   2   6   4      624.31      531.71       19.23 o
   4   6   4       27.81       25.52        5.39 o
   6   6   4      196.15      148.51       10.72 o
   8   6   4      167.13      192.24       10.23 o
  10   6   4       71.52       78.55       10.12 o
  12   6   4      987.96      839.63       27.78 o
  14   6   4      423.82      410.11       20.32 o
  16   6   4      170.35      146.46       15.03 o
  18   6   4      322.47      302.78       41.71 o
  20   6   4       18.51       20.64       20.11 o
  22   6   4      118.72      110.99       31.78 o
  24   6   4       37.52       40.37       27.88 o
 -27   7   4      -10.65       13.40       68.18 o
 -25   7   4       25.30       43.25       14.18 o
 -23   7   4      -14.23        3.24       11.94 o
 -21   7   4      136.95      130.85       20.22 o
 -19   7   4      393.33      306.26       29.23 o
 -17   7   4      418.51      458.74       27.37 o
 -15   7   4     1536.64     1554.85       28.80 o
 -13   7   4     4185.59     4392.78       56.85 o
 -11   7   4       98.58       89.37        8.59 o
  -9   7   4     1905.94     1903.50       29.68 o
  -7   7   4     3393.46     3148.10       47.17 o
  -5   7   4      552.46      545.09       15.08 o
  -3   7   4     1420.71     1561.36       27.93 o
  -1   7   4       51.19       29.89        6.10 o
   1   7   4      495.59      472.33       14.26 o
   3   7   4       92.27       71.88        7.88 o
   5   7   4     7076.82     6843.18       70.27 o
   7   7   4      240.92      240.81       15.70 o
   9   7   4     1606.79     1864.03       35.39 o
  11   7   4     1008.43      869.15       28.86 o
  13   7   4      933.32     1066.83       28.61 o
  15   7   4     1528.70     1455.19       38.31 o
  17   7   4      734.31      817.85       54.15 o
  19   7   4      485.53      473.61       53.05 o
  21   7   4       72.83       86.80       28.43 o
  23   7   4      573.88      530.09       64.49 o
 -26   8   4      477.79      595.85       56.50 o
 -24   8   4      670.20      729.53       38.11 o
 -22   8   4      298.11      358.93       28.65 o
 -20   8   4      389.68      393.02       30.57 o
 -18   8   4      114.00      158.43       17.46 o
 -16   8   4        3.84        0.99        7.36 o
 -14   8   4      745.29      737.00       20.57 o
 -12   8   4     1870.25     1868.63       31.97 o
 -10   8   4      361.89      376.67       14.21 o
  -8   8   4     1798.92     2004.08       30.14 o
  -6   8   4      350.72      477.13       13.40 o
  -4   8   4       75.19      107.62        7.46 o
  -2   8   4        0.60        9.55        1.67 o
   0   8   4      801.13      809.42       19.16 o
   2   8   4      891.10      868.27       20.40 o
   4   8   4      744.41      688.96       19.25 o
   6   8   4      677.34      652.72       23.15 o
   8   8   4      760.95      770.97       25.25 o
  10   8   4      226.35      307.44       16.92 o
  12   8   4      920.53     1007.73       29.16 o
  14   8   4      168.84      215.38       15.88 o
  16   8   4      258.86      256.97       19.06 o
  18   8   4       -1.18        0.19        6.37 o
  20   8   4       36.32        3.06       25.79 o
  22   8   4      270.94      315.06       48.24 o
 -25   9   4       19.64       18.93       20.67 o
 -23   9   4       -3.40        5.53       18.26 o
 -21   9   4       90.58       81.01       18.84 o
 -19   9   4      170.66      137.93       21.92 o
 -17   9   4      369.08      399.80       28.17 o
 -15   9   4     1095.96     1154.40       25.94 o
 -13   9   4        6.12        1.28        9.38 o
 -11   9   4     7780.22     8250.58       80.72 o
  -9   9   4       47.16       49.67        7.70 o
  -7   9   4     5309.69     5160.05       60.88 o
  -5   9   4       79.69       67.10        8.47 o
  -3   9   4     6017.08     5620.23       65.68 o
  -1   9   4       26.64       33.74        6.34 o
   1   9   4     9359.61     9307.42       90.34 o
   3   9   4     5438.03     6008.51       62.08 o
   5   9   4       32.38       28.69        8.55 o
   7   9   4     5659.96     6110.98       78.87 o
   9   9   4      391.65      409.18       21.72 o
  11   9   4       71.30      105.10       11.40 o
  13   9   4      105.73      102.69       13.80 o
  15   9   4       53.03       76.27       11.31 o
  17   9   4      165.26      148.52       33.29 o
  19   9   4      475.28      465.49       55.74 o
  21   9   4      175.23      124.86       40.86 o
 -24  10   4       29.41       10.12       20.32 o
 -22  10   4     1423.86     1389.00       81.41 o
 -20  10   4     1170.97     1230.53       46.59 o
 -18  10   4     1313.36     1322.06       48.30 o
 -16  10   4     2635.62     2739.21       52.21 o
 -14  10   4      722.34      802.45       22.02 o
 -12  10   4      638.85      676.33       20.33 o
 -10  10   4     1222.10     1498.09       27.40 o
  -8  10   4     2233.76     2399.67       37.40 o
  -6  10   4     1064.60     1153.53       25.00 o
  -4  10   4     1091.48     1278.08       25.06 o
  -2  10   4      792.13      808.99       21.31 o
   0  10   4      254.88      397.37       14.02 o
   2  10   4       88.03       81.28       11.70 o
   4  10   4     1798.39     2084.47       40.54 o
   6  10   4        6.13        8.15       14.70 o
   8  10   4      671.99      687.74       25.91 o
  10  10   4      873.10      902.70       30.22 o
  12  10   4      493.69      533.12       25.81 o
  14  10   4     1475.57     1456.97       41.24 o
  18  10   4      130.22      141.56       34.84 o
 -23  11   4      246.31      266.22       40.20 o
 -21  11   4       54.93      107.25       24.59 o
 -19  11   4      123.58       89.19       29.90 o
 -17  11   4      663.19      667.48       34.78 o
 -15  11   4     2372.05     2564.75       42.66 o
 -13  11   4       28.00       24.56        7.57 o
 -11  11   4     1699.62     1637.60       34.24 o
  -9  11   4       -1.66        8.35        2.67 o
  -7  11   4     3531.37     3629.21       50.98 o
  -5  11   4        6.54        8.99        9.30 o
  -3  11   4     4514.42     5029.71       58.71 o
  -1  11   4     2646.25     3087.91       42.44 o
   1  11   4     1339.01     1342.27       35.78 o
   3  11   4     3491.11     3744.70       61.04 o
   5  11   4      719.26      585.19       27.07 o
   7  11   4     1216.73     1243.45       35.72 o
   9  11   4     1390.41     1380.24       39.15 o
  11  11   4     2733.61     2830.89       57.28 o
  13  11   4       -6.98        0.23       12.63 o
  15  11   4       23.35        5.14       10.11 o
  17  11   4       25.89        0.65       26.16 o
 -20  12   4       57.92       62.39       23.15 o
 -18  12   4       82.65      105.36       24.87 o
 -16  12   4        5.41        1.50       15.69 o
 -14  12   4       77.36       66.40       10.62 o
 -12  12   4      140.25      148.84       12.76 o
 -10  12   4      542.04      502.08       20.29 o
  -8  12   4       17.60       24.50        6.72 o
  -6  12   4       86.12       66.76       10.02 o
  -4  12   4       31.41       33.72        7.74 o
  -2  12   4      110.78      113.62       13.55 o
   0  12   4       -6.12        3.39       12.27 o
   2  12   4      908.62      978.14       31.04 o
   4  12   4       -0.31        1.67        1.65 o
   6  12   4      372.72      441.36       24.16 o
   8  12   4        9.90        6.70       19.28 o
  10  12   4       59.45       59.72       12.06 o
  12  12   4        1.34        3.21        5.36 o
  14  12   4      841.68      833.97       33.19 o
  16  12   4       59.57       80.89       22.24 o
 -19  13   4     1055.67     1055.14       67.50 o
 -17  13   4      253.82      263.33       38.81 o
 -15  13   4     1298.36     1305.84       48.30 o
 -13  13   4      137.27      149.19       13.20 o
 -11  13   4     2320.47     2205.12       44.20 o
  -9  13   4       19.95       17.06        7.05 o
  -7  13   4     3845.03     3942.32       57.90 o
  -5  13   4      299.56      239.28       21.64 o
  -3  13   4     1587.70     1705.44       41.73 o
  -1  13   4      697.07      758.11       27.79 o
   1  13   4     1917.28     1923.92       46.85 o
   3  13   4     3010.60     3068.49       60.90 o
   5  13   4      939.32      934.98       33.66 o
   7  13   4      799.67      793.94       31.29 o
   9  13   4     1027.87     1008.35       35.92 o
  11  13   4       69.09       84.70       13.14 o
  13  13   4      506.21      530.90       28.96 o
  15  13   4      324.55      299.97       44.01 o
 -16  14   4       74.71       73.11       23.80 o
 -14  14   4       70.79       62.65       12.50 o
 -12  14   4      363.10      361.50       20.76 o
 -10  14   4       49.31       48.33        9.08 o
  -8  14   4     2306.83     2131.87       52.74 o
  -6  14   4      553.89      502.59       27.10 o
  -4  14   4      241.49      221.82       20.76 o
  -2  14   4       60.35       55.05       12.47 o
   0  14   4       -2.15        0.07        6.56 o
   2  14   4     1876.65     1766.35       48.55 o
   4  14   4      777.17      682.44       31.77 o
   6  14   4      348.56      361.27       25.28 o
   8  14   4      108.86       84.90       15.29 o
  10  14   4       14.37        0.18        9.35 o
  12  14   4      171.14      210.10       21.99 o
 -13  15   4      663.77      708.89       35.94 o
 -11  15   4      466.99      497.59       34.97 o
  -9  15   4       49.95       54.51       11.16 o
  -7  15   4      644.60      607.65       29.09 o
  -5  15   4       49.25       56.47       11.39 o
  -3  15   4     1554.96     1494.65       44.97 o
  -1  15   4      337.21      337.72       24.81 o
   1  15   4      605.36      570.15       30.00 o
   3  15   4      315.50      296.73       24.16 o
   5  15   4      195.99      218.42       19.95 o
   7  15   4      410.49      339.53       28.00 o
  -6  16   4       33.32       37.61       11.89 o
  -4  16   4      387.30      346.94       33.38 o
  -2  16   4       80.82       88.88       13.75 o
   0  16   4       -1.53        0.09        6.73 o
   2  16   4     1373.31     1171.43       74.17 o
 -31   1   5       17.20        0.93       14.89 o
 -29   1   5      792.25      620.86       41.13 o
 -27   1   5      354.99      463.93       30.78 o
 -25   1   5      307.70      284.23       27.66 o
 -23   1   5      914.50     1025.00       38.61 o
 -21   1   5     1859.73     1796.65       52.00 o
 -19   1   5     6809.84     7269.83      108.01 o
 -17   1   5      807.19      705.87       29.86 o
 -15   1   5     2709.68     2999.15       54.09 o
 -13   1   5     4784.10     4065.78      104.59 o
 -11   1   5     6252.14     6765.41       64.16 o
  -9   1   5    16151.57    13662.68      119.73 o
  -7   1   5     4399.37     4630.18       39.03 o
  -5   1   5       12.25       31.29        5.98 o
  -3   1   5    42668.83    42922.70      297.43 o
  -1   1   5      185.75      133.50        5.79 o
   1   1   5     3007.69     3409.34       33.65 o
   3   1   5    21285.18    18203.28      156.79 o
   5   1   5     5776.73     6319.37       53.08 o
   7   1   5     1301.67      912.65       20.99 o
   9   1   5     2991.06     3378.93       36.83 o
  11   1   5      580.89      474.46       15.96 o
  13   1   5     5663.37     5905.35       61.17 o
  15   1   5     1257.12     1212.07       25.79 o
  17   1   5     1022.15     1049.29       36.19 o
  19   1   5      925.64      727.93       53.15 o
  21   1   5      827.97      828.24       52.65 o
 -30   2   5       19.85        1.21       17.94 o
 -28   2   5      110.04       82.93       18.98 o
 -26   2   5      439.36      426.02       33.50 o
 -24   2   5      307.37      330.58       26.98 o
 -22   2   5     1230.01     1258.54       43.20 o
 -20   2   5      280.60      283.94       23.35 o
 -18   2   5       38.28       47.98       10.78 o
 -16   2   5       87.17       93.54       12.68 o
 -14   2   5     5996.29     5730.51       66.90 o
 -12   2   5      550.72      631.97       12.03 o
 -10   2   5    27165.29    24856.14      196.57 o
  -8   2   5    65254.40    61691.89      454.47 o
  -6   2   5      822.91      758.25       13.05 o
  -4   2   5    26643.87    25488.55      190.55 o
  -2   2   5    15346.62    13710.54      114.04 o
   0   2   5     2397.49     2405.34       31.73 o
   2   2   5    27152.50    23900.62      196.11 o
   4   2   5    47705.12    41820.72      337.50 o
   6   2   5     1723.23     1739.49       24.34 o
   8   2   5     9616.34     8991.59       83.93 o
  10   2   5      961.67      940.06       19.96 o
  12   2   5      151.64      130.28       10.26 o
  14   2   5      148.23      108.34       10.90 o
  16   2   5      590.02      565.28       18.52 o
  18   2   5      347.07      360.28       39.95 o
  20   2   5      111.88      158.01       24.75 o
  22   2   5       44.56       33.10       19.55 o
 -31   3   5      175.33      117.07       34.91 o
 -29   3   5       43.18       42.97       14.71 o
 -27   3   5     1223.65     1229.22       49.31 o
 -25   3   5      128.30      107.01       20.00 o
 -23   3   5      529.50      626.48       32.26 o
 -21   3   5     1037.81     1051.50       39.18 o
 -19   3   5     2548.03     2783.82       59.64 o
 -17   3   5     1019.65      897.11       34.97 o
 -15   3   5     2972.04     2931.99       35.19 o
 -13   3   5     2938.30     3067.46       33.81 o
 -11   3   5     4724.70     4783.44       45.92 o
  -9   3   5      767.81      644.34       14.15 o
  -7   3   5     1928.38     2401.87       25.99 o
  -5   3   5       53.39       66.09        4.27 o
  -3   3   5    10210.00    10031.30       91.92 o
  -1   3   5      136.91      200.14        8.16 o
   1   3   5     1075.70     1548.59       25.34 o
   3   3   5     1326.24      948.45       19.39 o
   5   3   5    10106.30     9404.51       84.83 o
   7   3   5     1034.64     1076.31       19.14 o
   9   3   5     1575.55     1391.76       25.70 o
  11   3   5     2851.50     2871.31       38.28 o
  13   3   5     2352.25     2417.74       35.65 o
  15   3   5     2103.75     2116.92       41.22 o
  17   3   5     1658.15     1884.26       72.61 o
  19   3   5       22.90       32.54       15.07 o
  21   3   5      271.29      371.37       37.88 o
  23   3   5      708.56      573.94       56.00 o
 -30   4   5      187.78      222.84       27.49 o
 -28   4   5       19.13       13.29       12.54 o
 -26   4   5      111.37      107.04       18.93 o
 -24   4   5     1167.09     1149.16       45.89 o
 -22   4   5       41.74       87.56       13.56 o
 -20   4   5       -7.23        3.91       17.41 o
 -18   4   5       46.49       32.64       12.02 o
 -16   4   5       60.62       67.29       12.14 o
 -14   4   5      102.09      121.38        7.72 o
 -12   4   5     4338.96     4164.58       45.34 o
 -10   4   5     4758.20     4105.55       47.36 o
  -8   4   5    12703.24    11742.44      101.54 o
  -6   4   5     2416.17     2141.36       28.40 o
  -4   4   5      532.49      650.94       12.92 o
  -2   4   5        9.06        5.95        7.00 o
   0   4   5     7617.05     8048.09       65.34 o
   2   4   5        6.07        6.02        6.24 o
   4   4   5      391.23      458.28       11.18 o
   6   4   5      866.34      729.62       17.57 o
   8   4   5      531.65      516.90       14.72 o
  10   4   5      591.57      747.50       16.41 o
  12   4   5      242.72      268.44       15.67 o
  14   4   5      569.68      604.57       21.42 o
  16   4   5      198.84      202.04       15.57 o
  18   4   5      213.63      305.00       33.22 o
  20   4   5        4.33       17.31       20.59 o
  22   4   5      376.09      294.51       46.50 o
  24   4   5      619.10      496.81       63.67 o
 -29   5   5       96.45       72.86       20.50 o
 -27   5   5        7.29       14.34       28.45 o
 -25   5   5      306.96      294.70       28.95 o
 -23   5   5     1036.77      947.18       43.33 o
 -21   5   5     2551.46     2734.60       65.23 o
 -19   5   5     3910.96     3812.29       79.63 o
 -17   5   5      208.18      284.77       20.06 o
 -15   5   5      356.18      315.91       13.65 o
 -13   5   5     1018.06     1082.85       20.00 o
 -11   5   5     7621.10     7175.58       70.27 o
  -9   5   5      148.45       88.04        8.58 o
  -7   5   5     6514.95     6222.75       60.49 o
  -5   5   5     1992.30     1955.32       35.67 o
  -3   5   5     2475.41     2727.54       30.29 o
  -1   5   5     2368.76     2303.37       33.61 o
   1   5   5      489.36      444.89       12.52 o
   3   5   5       34.88        0.52        4.63 o
   5   5   5     4170.66     4053.28       45.56 o
   7   5   5     5463.12     5852.03       56.81 o
   9   5   5      893.06      908.67       24.80 o
  11   5   5     1340.26     1313.23       31.55 o
  13   5   5      272.87      246.35       17.54 o
  15   5   5      480.69      374.34       22.28 o
  17   5   5      198.72      206.26       32.23 o
  19   5   5        1.43        2.71        6.50 o
  21   5   5       63.88       67.46       25.13 o
  23   5   5       85.79       46.35       32.46 o
 -30   6   5      137.49      165.18       28.67 o
 -28   6   5        8.70       20.18       19.90 o
 -26   6   5      253.71      209.85       27.64 o
 -24   6   5      255.00      262.10       27.69 o
 -22   6   5     2530.28     2586.88       67.59 o
 -20   6   5      510.30      539.30       31.42 o
 -18   6   5     2895.34     2959.28       66.12 o
 -16   6   5     4323.81     4359.77       61.64 o
 -14   6   5      782.38      658.43       19.00 o
 -12   6   5       79.23       72.09        7.48 o
 -10   6   5     3041.93     2912.51       38.17 o
  -8   6   5     1655.55     1741.77       25.75 o
  -6   6   5       11.40        2.37        8.57 o
  -4   6   5     1011.95     1192.79       19.07 o
  -2   6   5     1623.95     1664.60       24.84 o
   0   6   5      766.12      952.27       18.54 o
   2   6   5       48.58       16.48        5.79 o
   4   6   5     4381.97     4786.40       48.44 o
   6   6   5       48.87       71.01        8.19 o
   8   6   5     2766.39     2752.74       46.84 o
  10   6   5     1035.67     1170.64       28.35 o
  12   6   5        9.62        9.60       16.10 o
  14   6   5     2996.35     3294.65       54.10 o
  16   6   5      802.77      789.78       27.70 o
  18   6   5       35.13       55.93       19.31 o
  20   6   5      156.59      154.83       33.46 o
  22   6   5       68.08      108.94       26.93 o
 -27   7   5      451.38      407.53       37.39 o
 -25   7   5      478.44      483.97       37.26 o
 -23   7   5        3.79        2.26       17.65 o
 -21   7   5     2023.70     2125.60       59.54 o
 -19   7   5      847.00      768.26       36.91 o
 -17   7   5        2.14       16.41        7.85 o
 -15   7   5       37.24       15.32        7.37 o
 -13   7   5      238.43      250.78       13.02 o
 -11   7   5       58.26       48.61        7.34 o
  -9   7   5      276.87      411.39       12.74 o
  -7   7   5     1729.24     1775.09       27.95 o
  -5   7   5     6320.82     6487.31       71.77 o
  -3   7   5     1286.26     1163.23       23.24 o
  -1   7   5     6742.92     7146.97       66.25 o
   1   7   5     2408.25     2273.81       33.70 o
   3   7   5     1675.16     1666.07       27.71 o
   5   7   5      233.85      253.64       15.36 o
   7   7   5      225.37      247.62       15.56 o
   9   7   5     2098.03     2413.32       42.16 o
  11   7   5        1.26        9.47        5.53 o
  13   7   5       80.66      122.42       11.81 o
  15   7   5       29.21       10.87       10.98 o
  17   7   5       19.56       36.35       19.07 o
  19   7   5       -9.45        0.01       52.18 o
  21   7   5       68.92       38.41       27.10 o
 -26   8   5      514.07      577.63       39.69 o
 -24   8   5       42.91       50.44       15.84 o
 -22   8   5      217.59      213.55       24.67 o
 -20   8   5        2.06       27.32        8.34 o
 -18   8   5      258.99      243.30       24.47 o
 -16   8   5      347.61      321.65       15.81 o
 -14   8   5      533.62      554.75       17.51 o
 -12   8   5     2899.25     2750.43       47.21 o
 -10   8   5    10061.22    10437.28       94.18 o
  -8   8   5     7002.21     7303.29       71.66 o
  -6   8   5     3350.25     3557.14       43.41 o
  -4   8   5      168.95      209.25       10.59 o
  -2   8   5      282.34      349.89       13.08 o
   0   8   5      397.32      331.04       14.07 o
   2   8   5     1824.99     2071.67       30.40 o
   4   8   5     6977.54     7149.05       86.94 o
   6   8   5        4.10        7.88        8.64 o
   8   8   5      734.00      841.11       25.43 o
  10   8   5      297.40      325.02       19.57 o
  12   8   5      165.34      154.12       15.83 o
  14   8   5       11.39        0.53       18.56 o
  16   8   5      259.26      263.07       25.69 o
  18   8   5       35.14       65.15       22.14 o
  20   8   5       38.03       86.47       24.20 o
 -25   9   5      175.32      155.42       23.27 o
 -23   9   5      188.32      141.19       24.76 o
 -21   9   5     1800.89     1742.14       58.27 o
 -19   9   5      286.85      260.48       26.93 o
 -17   9   5     1474.13     1482.05       48.12 o
 -15   9   5     1312.64     1276.32       28.69 o
 -13   9   5     4914.05     5115.91       59.97 o
 -11   9   5     2234.66     2206.95       41.71 o
  -9   9   5    19028.19    19886.25      159.51 o
  -7   9   5     2168.68     2334.61       35.31 o
  -5   9   5      912.78      962.75       22.11 o
  -3   9   5      686.11      583.48       19.16 o
  -1   9   5      691.51      702.07       19.13 o
   1   9   5      541.74      459.17       21.57 o
   3   9   5     7017.55     7438.91       89.88 o
   5   9   5     5089.68     5297.29       73.69 o
   7   9   5     1114.21     1092.52       31.98 o
   9   9   5     2823.57     2970.91       53.89 o
  11   9   5       71.44      104.22       11.74 o
  13   9   5      104.06      101.71       13.96 o
  15   9   5      972.24      902.21       33.20 o
  17   9   5      566.03      555.16       57.81 o
  19   9   5       11.04        7.91       85.30 o
 -24  10   5     1481.44     1530.25       83.53 o
 -22  10   5      224.47      224.39       25.54 o
 -20  10   5     2750.76     2793.64       73.10 o
 -18  10   5     4157.40     4256.73       89.04 o
 -16  10   5       34.77       19.47        9.61 o
 -14  10   5     1127.32     1156.75       31.14 o
 -12  10   5       13.89        7.91        5.61 o
 -10  10   5       86.78       71.95        9.53 o
  -8  10   5        3.74        5.21        8.42 o
  -6  10   5      131.16       93.43       10.86 o
  -4  10   5       77.73       66.97        8.97 o
  -2  10   5     1131.63     1051.55       25.64 o
   0  10   5       22.02       53.43        9.71 o
   2  10   5       12.77       48.76        7.10 o
   4  10   5      269.37      272.83       18.97 o
   6  10   5       75.46       56.45       11.65 o
   8  10   5       32.94       31.03        9.23 o
  10  10   5       54.90       34.12       11.27 o
  12  10   5     2767.70     2937.81       57.39 o
  14  10   5      837.86      930.26       31.65 o
  18  10   5      580.89      591.71       63.79 o
 -23  11   5       12.34        3.45       74.91 o
 -21  11   5      373.05      350.61       48.11 o
 -19  11   5      569.58      683.18       33.29 o
 -17  11   5       10.34       25.87       19.36 o
 -15  11   5       72.76      107.98       10.24 o
 -13  11   5      331.83      332.06       18.03 o
 -11  11   5        4.88        1.68       10.08 o
  -9  11   5     1250.98     1493.27       28.90 o
  -7  11   5     2303.99     2381.86       39.96 o
  -5  11   5      552.24      746.71       19.27 o
  -3  11   5      749.73      809.50       26.87 o
  -1  11   5      285.93      436.00       19.64 o
   1  11   5       24.03       42.36        8.53 o
   3  11   5      291.35      360.99       20.54 o
   5  11   5     1619.24     1681.87       41.32 o
   7  11   5      386.22      367.17       24.32 o
   9  11   5      865.87      802.34       31.39 o
  11  11   5       34.95       41.86       10.71 o
  13  11   5      705.91      717.37       30.25 o
  15  11   5      715.47      654.46       30.87 o
  17  11   5      148.63      185.22       39.75 o
 -22  12   5      -37.88        3.74       12.87 o
 -20  12   5     3058.65     2858.10      117.10 o
 -18  12   5      246.37      273.23       26.17 o
 -16  12   5     1114.46     1146.67       44.63 o
 -14  12   5      628.81      609.85       25.72 o
 -12  12   5      571.04      552.43       21.04 o
 -10  12   5     2981.39     3058.78       48.72 o
  -8  12   5        3.46        2.63        6.96 o
  -6  12   5     1408.14     1354.01       37.95 o
  -4  12   5      950.16      835.80       31.19 o
  -2  12   5     2319.04     2118.52       50.04 o
   0  12   5      664.59      602.29       26.85 o
   2  12   5      110.61       77.17       14.55 o
   4  12   5     1690.06     1787.94       43.65 o
   6  12   5      732.65      748.54       29.56 o
   8  12   5      337.22      348.41       23.69 o
  10  12   5     1410.49     1387.91       42.31 o
  12  12   5       81.44      140.56       14.00 o
  14  12   5     1700.52     1586.66       48.51 o
 -19  13   5       18.48       36.04       17.83 o
 -17  13   5       29.15        3.29       12.51 o
 -15  13   5       65.19       79.87       12.80 o
 -13  13   5       10.85        2.34       12.76 o
 -11  13   5      361.14      376.62       19.91 o
  -9  13   5      161.16      134.42       16.55 o
  -7  13   5       11.57        0.86       19.90 o
  -5  13   5       32.89       24.37       10.05 o
  -3  13   5       79.18       86.71       12.44 o
  -1  13   5       39.89       44.07       10.51 o
   1  13   5      182.79      195.59       18.01 o
   3  13   5      193.23      162.17       18.84 o
   5  13   5      197.08      209.83       18.65 o
   7  13   5       -2.23       14.84       10.12 o
   9  13   5       67.61       69.84       13.16 o
  11  13   5      115.45      146.26       15.47 o
  13  13   5       15.97        0.39       11.50 o
 -18  14   5       70.65       91.69       18.82 o
 -16  14   5      579.46      526.17       47.90 o
 -14  14   5      -15.14        5.34       10.77 o
 -12  14   5     1375.83     1339.75       40.76 o
 -10  14   5      539.35      543.08       28.25 o
  -8  14   5     1246.62     1148.52       38.80 o
  -6  14   5      553.19      490.57       28.86 o
  -4  14   5     3856.91     3779.91       71.79 o
  -2  14   5     3354.75     3278.93       66.88 o
   0  14   5      426.82      394.01       27.08 o
   2  14   5     2199.68     2055.26       53.59 o
   4  14   5      149.85      139.18       17.44 o
   6  14   5     1735.36     1676.70       48.62 o
   8  14   5       19.53       15.49        8.54 o
  10  14   5      531.29      523.51       30.08 o
  12  14   5       -7.43       38.07       21.73 o
 -13  15   5      229.89      256.78       24.85 o
 -11  15   5      822.01      888.68       32.45 o
  -9  15   5      126.23      113.57       15.52 o
  -7  15   5       12.19       17.40       30.38 o
  -5  15   5      801.14      750.75       32.65 o
  -3  15   5       23.20       39.74       14.48 o
  -1  15   5      557.70      499.28       30.44 o
   1  15   5      -10.89       12.59       15.99 o
   3  15   5      257.60      263.88       22.17 o
   5  15   5      602.45      637.23       32.56 o
   7  15   5       12.88       20.20       12.05 o
  -8  16   5      386.36      282.71       44.56 o
  -6  16   5     2877.66     2708.67      109.61 o
  -4  16   5      570.03      483.89       57.02 o
  -2  16   5     1288.92     1167.92       72.52 o
   0  16   5     1321.03     1275.16       73.31 o
 -30   0   6      930.21      974.09       65.41 o
 -28   0   6      632.41      564.86       51.27 o
 -26   0   6      182.66      201.29       31.96 o
 -24   0   6     1195.51     1596.68       62.93 o
 -22   0   6      835.39     1178.96       50.03 o
 -20   0   6     3481.69     3371.74      102.12 o
 -18   0   6     6555.30     5976.17      145.82 o
 -16   0   6     1854.99     1744.63       63.06 o
 -14   0   6     7238.95     6718.69      143.52 o
 -12   0   6     7336.07     6657.93      138.80 o
 -10   0   6    42784.02    38677.85      425.21 o
  -8   0   6     7987.39     6681.65       91.68 o
  -6   0   6       12.59        7.03        8.62 o
  -4   0   6     6493.94     5927.24       76.50 o
   0   0   6     2732.51     2156.45       40.62 o
   2   0   6    35487.99    31609.63      358.79 o
   4   0   6       98.14      115.63        9.20 o
   6   0   6    16097.81    15106.20      179.63 o
   8   0   6     1025.18     1196.66       28.21 o
  10   0   6     1332.04     1313.36       46.93 o
  12   0   6     7744.04     7466.31      107.96 o
  14   0   6      -11.47        4.43       12.85 o
  16   0   6     1317.00     1396.62       38.66 o
 -31   1   6       31.53       15.70       15.95 o
 -29   1   6       50.16       62.11       15.01 o
 -27   1   6       52.51       46.60       14.78 o
 -25   1   6      205.68      252.70       22.96 o
 -23   1   6     1080.67     1197.09       41.43 o
 -21   1   6      199.68      204.84       20.17 o
 -19   1   6     1181.06     1370.60       38.88 o
 -17   1   6      105.78      128.61       14.07 o
 -15   1   6     1727.62     1529.40       41.61 o
 -13   1   6      442.42      508.22       19.54 o
 -11   1   6    11577.09     9753.79       90.55 o
  -9   1   6     3805.83     3086.53       36.40 o
  -7   1   6     2343.86     2123.78       25.39 o
  -5   1   6      213.75      258.41        6.56 o
  -3   1   6      906.08      825.43       13.65 o
  -1   1   6       51.91       34.54        4.02 o
   1   1   6       13.07       10.45        3.24 o
   3   1   6     7132.51     5973.29       62.04 o
   5   1   6    12978.05    11165.67      104.64 o
   7   1   6     4411.67     3709.48       46.89 o
   9   1   6      106.27       60.23        8.23 o
  11   1   6     2989.73     2940.81       39.75 o
  13   1   6      385.27      350.47       15.02 o
  15   1   6     1411.92     1305.25       28.08 o
  17   1   6      423.49      382.33       35.20 o
  19   1   6       -1.81        2.91        7.15 o
 -30   2   6       18.85        2.25       13.74 o
 -28   2   6       45.34       43.74       19.43 o
 -26   2   6       -1.72       11.49        5.70 o
 -24   2   6      123.50       69.85       18.44 o
 -22   2   6      124.03      133.47       17.89 o
 -20   2   6      374.21      392.19       26.35 o
 -18   2   6      429.86      404.01       23.90 o
 -16   2   6      496.84      482.61       23.78 o
 -14   2   6     2695.13     2537.44       38.52 o
 -12   2   6    14065.42    13376.12      109.50 o
 -10   2   6    26271.57    22871.72      191.38 o
  -8   2   6     8406.45     8056.48       69.20 o
  -6   2   6     1629.51     1178.20       20.43 o
  -4   2   6       27.49        5.58        3.24 o
  -2   2   6     5792.27     5738.50       50.31 o
   0   2   6     6046.67     5364.23       78.52 o
   2   2   6     3246.74     3188.02       37.92 o
   4   2   6    13185.33    11874.56      120.11 o
   6   2   6     2000.47     1833.90       27.69 o
   8   2   6      156.91      143.11        9.40 o
  10   2   6     1558.53     1610.13       26.66 o
  12   2   6      263.26      234.98       13.22 o
  14   2   6        7.89       15.27       12.62 o
  16   2   6       35.72       57.56        8.69 o
  18   2   6      378.53      324.84       41.14 o
  20   2   6        0.44        0.28        1.54 o
 -31   3   6     1424.71     1348.13       81.11 o
 -29   3   6       28.74       35.05       14.79 o
 -27   3   6       65.71       40.93       16.90 o
 -25   3   6       52.46       95.74       14.78 o
 -23   3   6        4.51       10.65       15.51 o
 -21   3   6      455.11      557.91       28.43 o
 -19   3   6      113.32      122.18       16.01 o
 -17   3   6      795.99      960.52       30.88 o
 -15   3   6      103.60      142.56        7.43 o
 -13   3   6     1422.01     1506.08       21.77 o
 -11   3   6     1188.95      850.96       19.03 o
  -9   3   6      476.70      782.61       11.43 o
  -7   3   6     1364.89     1099.49       19.48 o
  -5   3   6      582.76      340.56       11.85 o
  -3   3   6      218.90      269.10        7.50 o
  -1   3   6      305.84      123.89       11.20 o
   1   3   6       42.22       20.47        5.69 o
   3   3   6       14.31       47.92        6.85 o
   5   3   6      322.32      292.54       10.52 o
   7   3   6     1364.72     1434.67       23.26 o
   9   3   6       22.86       16.26        5.15 o
  11   3   6      836.11      929.78       24.49 o
  13   3   6       74.79       69.61       10.37 o
  15   3   6      165.47      149.76       14.64 o
  17   3   6      173.73      146.80       29.10 o
  19   3   6      482.41      484.10       48.17 o
  21   3   6       57.94        8.71       20.50 o
 -30   4   6      520.97      450.15       41.33 o
 -28   4   6       96.69      107.05       19.56 o
 -26   4   6        6.21        4.31       19.16 o
 -24   4   6      143.17      130.32       20.61 o
 -22   4   6     1328.16     1489.47       46.32 o
 -20   4   6      448.80      445.78       30.02 o
 -18   4   6     1486.11     1530.80       44.33 o
 -16   4   6      181.10      239.13       18.02 o
 -14   4   6      341.28      305.27       12.08 o
 -12   4   6       55.42      109.72        5.72 o
 -10   4   6      230.69      128.69        9.09 o
  -8   4   6     1572.94     1469.78       22.60 o
  -6   4   6     3806.73     3856.11       39.50 o
  -4   4   6     1379.32     1166.53       23.46 o
  -2   4   6     2733.08     2430.18       35.12 o
   0   4   6      221.41      181.38       11.49 o
   2   4   6     7920.19     7071.61       84.69 o
   4   4   6      148.65      126.91        8.45 o
   6   4   6     3258.53     3100.08       39.07 o
   8   4   6      284.60      302.46       14.80 o
  10   4   6        3.64        4.91        6.80 o
  12   4   6      517.51      500.78       20.45 o
  14   4   6      584.61      569.72       22.70 o
  16   4   6      122.54       96.40       13.23 o
  18   4   6      583.52      726.93       46.14 o
  20   4   6       88.65       79.19       24.95 o
  22   4   6      742.02      842.24       58.59 o
 -31   5   6       98.29       99.05       27.91 o
 -29   5   6      -11.88       10.27       17.50 o
 -27   5   6       31.19       51.27       15.84 o
 -25   5   6       -6.23        4.34       20.52 o
 -23   5   6      241.63      183.57       25.73 o
 -21   5   6       72.20       73.33       15.56 o
 -19   5   6     1497.16     1523.93       46.20 o
 -17   5   6     1557.36     1565.44       44.70 o
 -15   5   6      871.61      983.88       19.36 o
 -13   5   6     1963.22     2393.92       28.97 o
 -11   5   6     1739.21     1973.10       26.29 o
  -9   5   6      773.71      931.05       16.40 o
  -7   5   6     3843.87     3909.16       41.71 o
  -5   5   6    11679.65    11315.50       96.89 o
  -3   5   6     2043.60     2059.22       30.25 o
  -1   5   6    24152.55    23232.10      181.47 o
   1   5   6      355.30      251.78       10.99 o
   3   5   6     9197.20     9193.44       80.85 o
   5   5   6      750.76      803.00       21.55 o
   7   5   6      850.96     1047.16       28.74 o
   9   5   6      794.37      991.84       24.10 o
  11   5   6     1354.87     1184.05       32.92 o
  13   5   6     1025.87     1063.74       29.61 o
  15   5   6     1092.63      958.43       31.82 o
  17   5   6     2283.16     1953.57       91.29 o
  19   5   6       86.07       91.69       26.44 o
  21   5   6      575.53      439.33       58.80 o
  23   5   6       30.64       67.11       24.51 o
 -30   6   6      295.67      291.87       43.41 o
 -28   6   6       15.48        4.95       18.38 o
 -26   6   6      667.98      649.47       41.22 o
 -24   6   6      275.24      324.89       27.79 o
 -22   6   6      429.67      509.92       32.35 o
 -20   6   6      967.21     1053.20       39.13 o
 -18   6   6      758.08      898.33       33.21 o
 -16   6   6      455.08      550.54       24.43 o
 -14   6   6     2482.45     2593.37       35.35 o
 -12   6   6      583.00      501.01       15.96 o
 -10   6   6     6354.13     7144.58       63.12 o
  -8   6   6     2111.45     1914.99       30.06 o
  -6   6   6     4522.92     5311.53       48.75 o
  -4   6   6     1204.71     1159.51       21.40 o
  -2   6   6     4353.40     4772.12       47.19 o
   0   6   6       59.47      100.02        6.14 o
   2   6   6     7525.82     7291.32       70.89 o
   4   6   6      139.46      173.98       11.66 o
   6   6   6     3887.83     3644.67       57.58 o
   8   6   6      640.94      728.50       22.33 o
  10   6   6     3606.92     3670.92       58.12 o
  12   6   6      389.88      404.77       21.27 o
  14   6   6     2046.36     2041.68       44.82 o
  16   6   6     3514.81     3431.83       62.57 o
  18   6   6      152.92      152.16       31.43 o
  20   6   6      300.63      328.66       44.21 o
  22   6   6       53.63       28.75       28.28 o
 -29   7   6       -2.65        5.75       13.84 o
 -27   7   6      323.31      279.59       32.13 o
 -25   7   6      254.19      317.73       28.46 o
 -23   7   6       36.52      109.78       14.99 o
 -21   7   6       12.79        2.72       12.63 o
 -19   7   6      440.44      407.66       30.75 o
 -17   7   6      255.07      323.83       22.67 o
 -15   7   6     5867.13     6149.95       64.23 o
 -13   7   6        3.63       14.66        8.70 o
 -11   7   6      982.41      959.99       24.88 o
  -9   7   6      423.17      438.60       14.19 o
  -7   7   6     1199.10     1194.04       23.08 o
  -5   7   6     5870.47     5898.05       60.64 o
  -3   7   6      384.80      362.39       12.98 o
  -1   7   6    12181.60    13177.40      105.32 o
   1   7   6     3077.19     2785.99       39.46 o
   3   7   6     8223.00     8218.54       95.57 o
   5   7   6      186.31      182.00       14.44 o
   7   7   6     5785.21     5871.23       77.82 o
   9   7   6       18.51       30.48        9.04 o
  11   7   6     2598.86     2603.10       50.12 o
  13   7   6     2622.43     2464.63       52.15 o
  15   7   6       30.35       33.03       10.15 o
  17   7   6      477.75      401.56       51.30 o
  19   7   6      367.85      338.33       47.95 o
  21   7   6       39.76       85.08       30.74 o
 -28   8   6      154.11       68.89       31.12 o
 -26   8   6      929.60      929.33       46.41 o
 -24   8   6       -1.45        0.05       10.87 o
 -22   8   6     1522.57     1521.58       53.43 o
 -20   8   6      184.37      129.75       22.45 o
 -18   8   6     1210.54     1225.96       43.32 o
 -16   8   6        3.41        1.16        5.93 o
 -14   8   6     1269.17     1279.75       26.77 o
 -12   8   6     2296.03     2194.05       36.05 o
 -10   8   6     1162.90     1110.19       24.65 o
  -8   8   6      741.35      785.69       19.36 o
  -6   8   6     1725.21     1593.28       29.55 o
  -4   8   6       42.49       23.04        6.72 o
  -2   8   6     3939.69     4151.26       48.14 o
   0   8   6     2495.63     2479.34       45.14 o
   2   8   6     4624.94     4655.67       66.48 o
   4   8   6     2166.10     2474.82       43.03 o
   6   8   6      371.16      333.57       20.92 o
   8   8   6      204.87      183.48       16.62 o
  10   8   6     2438.14     2475.47       49.46 o
  12   8   6      424.75      347.59       23.27 o
  14   8   6      731.58      787.55       28.37 o
  16   8   6      551.41      580.49       55.85 o
  18   8   6      133.86      134.48       32.70 o
  20   8   6      567.90      519.21       63.29 o
 -25   9   6      369.76      350.38       33.88 o
 -23   9   6      202.65      210.21       25.14 o
 -21   9   6      701.18      609.65       36.62 o
 -19   9   6       26.84       36.64       16.58 o
 -17   9   6       62.33      134.81       13.76 o
 -15   9   6     1265.25     1310.97       27.88 o
 -13   9   6      809.93      765.51       22.05 o
 -11   9   6     1937.30     2028.80       38.48 o
  -9   9   6     1738.07     1841.82       31.99 o
  -7   9   6      393.82      374.36       15.45 o
  -5   9   6     2685.74     3056.55       39.99 o
  -3   9   6     1474.63     1554.42       28.56 o
  -1   9   6     9112.57     9310.27      107.03 o
   1   9   6     3586.09     3632.23       58.71 o
   3   9   6     7602.80     7766.21       96.45 o
   5   9   6        1.11       11.43        3.52 o
   7   9   6      550.25      583.90       23.28 o
   9   9   6      116.71      158.04       13.73 o
  11   9   6      540.19      521.96       24.42 o
  13   9   6       80.23       77.35       13.14 o
  15   9   6        2.17        6.97        7.31 o
  19   9   6      -41.38        8.42       22.67 o
 -24  10   6       49.40       67.18       16.08 o
 -22  10   6      238.96      295.84       26.54 o
 -20  10   6      385.27      299.57       31.79 o
 -18  10   6      375.37      336.23       29.40 o
 -16  10   6      607.02      547.03       24.93 o
 -14  10   6      977.95      976.21       25.31 o
 -12  10   6       65.26       53.03       10.27 o
 -10  10   6      132.15      109.07       11.44 o
  -8  10   6       10.62        0.63       13.08 o
  -6  10   6     1122.66     1200.36       26.00 o
  -4  10   6      239.92      239.37       17.57 o
  -2  10   6       35.04       23.18        8.97 o
   0  10   6      951.46     1060.90       29.56 o
   2  10   6       13.18       27.52        8.41 o
   4  10   6      289.41      280.64       20.40 o
   6  10   6     1142.56     1062.16       34.11 o
   8  10   6     1138.80     1075.19       34.83 o
  10  10   6       14.54        7.73       10.98 o
  12  10   6     2217.98     2031.05       61.72 o
  14  10   6      601.28      562.67       29.15 o
  16  10   6      451.10      360.42       54.91 o
  18  10   6       53.79       62.10       29.56 o
 -23  11   6      141.60      234.23       31.00 o
 -21  11   6       19.70        3.58       13.33 o
 -19  11   6      325.14      292.93       29.05 o
 -17  11   6      525.96      490.73       31.10 o
 -15  11   6      855.83      827.65       25.06 o
 -13  11   6        1.48        0.92        5.58 o
 -11  11   6      396.10      442.51       18.95 o
  -9  11   6      120.67      141.69       11.22 o
  -7  11   6      942.72     1111.04       25.08 o
  -5  11   6        3.78        1.34        6.39 o
  -3  11   6      789.72      792.80       27.69 o
  -1  11   6        7.15        8.94       16.68 o
   1  11   6     1095.14     1260.87       33.50 o
   3  11   6      237.43      270.76       19.23 o
   5  11   6      406.36      456.01       24.85 o
   7  11   6       22.40       13.87        9.88 o
   9  11   6        8.93        1.94        9.79 o
  11  11   6      230.32      244.79       20.50 o
  13  11   6       72.49       83.16       13.52 o
  15  11   6      438.64      481.14       36.85 o
 -22  12   6      263.57      264.82       39.49 o
 -20  12   6     1388.88     1307.57       77.34 o
 -18  12   6      907.08      758.62       41.91 o
 -16  12   6      225.80      295.70       24.79 o
 -14  12   6     1164.82     1052.57       34.90 o
 -12  12   6     1038.06     1090.92       28.07 o
 -10  12   6     2337.89     2297.44       42.63 o
  -8  12   6       51.02       48.08       10.10 o
  -6  12   6     1283.29     1399.33       36.65 o
  -4  12   6      485.26      524.02       25.38 o
  -2  12   6     1466.92     1650.83       39.66 o
   0  12   6      880.70      883.60       31.16 o
   2  12   6      942.73     1023.48       32.80 o
   4  12   6     2685.91     2668.73       57.04 o
   6  12   6       -4.28        1.55       14.12 o
   8  12   6     2820.73     2765.84       60.75 o
  10  12   6       75.91       53.31       13.43 o
  12  12   6     2980.33     2672.95       65.47 o
  14  12   6       15.94       23.18       11.09 o
 -19  13   6      120.51      164.55       19.83 o
 -17  13   6      111.96       81.00       19.24 o
 -15  13   6      220.86      221.03       19.73 o
 -13  13   6       -5.32        2.52       10.88 o
 -11  13   6      261.58      262.13       20.30 o
  -9  13   6      192.57      215.42       18.00 o
  -7  13   6      857.47      838.63       31.11 o
  -5  13   6      330.06      264.70       22.68 o
  -3  13   6     1625.57     1483.05       43.51 o
  -1  13   6      117.04      118.47       15.25 o
   1  13   6     1047.58     1017.63       35.69 o
   3  13   6        0.59        4.32        3.09 o
   5  13   6      268.12      303.34       22.01 o
   7  13   6       39.36       38.45       11.58 o
   9  13   6       85.41      101.11       14.18 o
  11  13   6      210.54      226.48       20.55 o
  13  13   6       -0.83        2.44        4.18 o
 -18  14   6      -31.88        5.89        9.27 o
 -16  14   6       41.69        2.92       19.45 o
 -14  14   6       60.40       77.63       11.87 o
 -12  14   6      371.71      315.79       25.03 o
 -10  14   6      466.12      380.32       26.44 o
  -8  14   6       31.48       22.20       10.42 o
  -6  14   6       -8.46       20.30       15.54 o
  -4  14   6       -9.19        3.79       23.23 o
  -2  14   6        7.77        0.20       13.33 o
   0  14   6       -5.73       23.21       16.70 o
   2  14   6      352.03      293.52       25.69 o
   4  14   6      354.88      270.64       26.00 o
   6  14   6        8.67        0.04       20.44 o
   8  14   6       57.69       49.69       12.38 o
  10  14   6       21.24       34.90       10.58 o
 -13  15   6     1799.07     1591.75       48.59 o
 -11  15   6      419.19      405.24       27.40 o
  -9  15   6      615.20      524.58       28.63 o
  -7  15   6        1.63       14.89        7.61 o
  -5  15   6      161.33      158.01       18.04 o
  -3  15   6      937.52      899.38       35.94 o
  -1  15   6      180.79      140.85       19.14 o
   1  15   6      664.62      616.83       30.55 o
   3  15   6      399.06      401.94       27.67 o
   5  15   6     3507.48     3470.59       89.80 o
  -8  16   6       79.07       53.69       19.00 o
  -6  16   6     1293.75     1182.12       72.70 o
  -4  16   6      210.91      180.38       35.10 o
  -2  16   6     1567.93     1467.65       80.21 o
 -31   1   7       82.22       65.84       19.26 o
 -29   1   7      230.27      165.59       26.56 o
 -27   1   7        3.17        1.54       11.44 o
 -25   1   7      714.39      606.51       35.64 o
 -23   1   7      737.78      878.81       34.35 o
 -21   1   7     1256.35     1149.87       42.21 o
 -19   1   7     3807.67     3847.70       74.26 o
 -17   1   7       38.40        5.61       10.53 o
 -15   1   7       72.73       95.33       11.58 o
 -13   1   7    17753.38    15989.28      134.24 o
 -11   1   7    12946.05    11484.92      101.27 o
  -9   1   7     2471.83     2501.52       27.74 o
  -7   1   7     2791.36     2616.35       29.81 o
  -5   1   7     2539.90     2101.90       27.65 o
  -3   1   7     1738.38     1412.72       21.53 o
  -1   1   7     2815.18     2633.97       30.30 o
   1   1   7       15.36       33.82        4.07 o
   3   1   7    10881.90     9374.79       89.71 o
   5   1   7     8815.17     8256.99       77.60 o
   7   1   7       28.94       36.73        6.58 o
   9   1   7      465.94      526.52       14.71 o
  11   1   7     2571.73     2630.51       37.32 o
  13   1   7        4.27        1.42       11.09 o
  15   1   7      429.74      447.94       18.50 o
  17   1   7      479.92      366.10       37.36 o
 -30   2   7       43.06       72.32       16.60 o
 -28   2   7       12.45       38.69       34.41 o
 -26   2   7      106.28      132.54       18.46 o
 -24   2   7      391.06      384.42       29.94 o
 -22   2   7      673.22      758.45       32.58 o
 -20   2   7     3958.80     4049.15       78.37 o
 -18   2   7     1724.08     1838.89       46.45 o
 -16   2   7     4823.33     4933.44       80.74 o
 -14   2   7     7760.75     7500.55       67.73 o
 -12   2   7     2881.34     2694.35       32.45 o
 -10   2   7     9373.12     9010.79       77.62 o
  -8   2   7    22757.29    21162.18      168.09 o
  -6   2   7    11586.46    10527.84       91.71 o
  -4   2   7     1054.34     1050.65       16.27 o
  -2   2   7    18996.26    16819.14      167.34 o
   0   2   7     2431.01     2121.58       42.23 o
   2   2   7    26548.27    24282.81      195.52 o
   4   2   7      696.28      556.79       15.11 o
   6   2   7    11269.75    10632.51       96.20 o
   8   2   7     3017.30     2857.80       38.60 o
  10   2   7     6286.95     6305.57       65.69 o
  12   2   7     1782.63     1853.72       37.04 o
  14   2   7     2780.03     2861.13       49.56 o
  16   2   7      -17.78        2.02        5.93 o
  18   2   7      490.39      521.29       39.81 o
 -31   3   7      267.33      230.51       30.99 o
 -29   3   7      152.16      162.88       22.68 o
 -27   3   7      131.61      113.37       20.18 o
 -25   3   7        3.33       27.94       11.40 o
 -23   3   7      375.99      385.89       29.41 o
 -21   3   7      251.73      157.08       23.19 o
 -19   3   7      137.29      154.04       17.38 o
 -17   3   7     2318.46     2225.98       53.70 o
 -15   3   7       35.79       19.24        5.39 o
 -13   3   7     2567.78     2912.55       31.52 o
 -11   3   7      185.59      103.56        8.64 o
  -9   3   7     1039.55     1333.41       17.57 o
  -7   3   7     1647.00     1405.89       22.53 o
  -5   3   7    11433.63    11473.24       91.88 o
  -3   3   7    11247.12    11040.19       90.46 o
  -1   3   7     6212.79     4855.97       68.50 o
   1   3   7      284.61      389.48       12.61 o
   3   3   7      747.80      982.38       19.82 o
   5   3   7      257.74      278.18       10.75 o
   7   3   7     1590.92     1506.43       26.02 o
   9   3   7      343.43      272.17       16.72 o
  11   3   7        4.13        3.33        7.92 o
  13   3   7      399.83      284.29       20.22 o
  15   3   7       76.14       53.33       10.92 o
  17   3   7       31.37       49.13       17.11 o
  19   3   7       38.68        6.92       17.61 o
 -30   4   7      253.53      323.65       29.14 o
 -28   4   7       26.43       27.33       13.81 o
 -26   4   7       -5.38       46.64       19.93 o
 -24   4   7       46.85       12.49       14.42 o
 -22   4   7       43.74        3.32       13.48 o
 -20   4   7       49.37       90.40       12.43 o
 -18   4   7     1631.82     1831.57       46.16 o
 -16   4   7      610.61      736.34       26.91 o
 -14   4   7     7707.24     7314.35       71.35 o
 -12   4   7        7.36       42.19        5.53 o
 -10   4   7     2200.08     2212.99       28.96 o
  -8   4   7      505.09      660.11       12.56 o
  -6   4   7    17459.06    16738.40      134.98 o
  -4   4   7      304.64      426.19        9.88 o
  -2   4   7     9140.52     9195.44       93.68 o
   0   4   7       15.84       24.94        7.55 o
   2   4   7     1406.06     1692.58       28.51 o
   4   4   7      194.84      426.54       12.80 o
   6   4   7     4227.07     4463.52       58.61 o
   8   4   7      436.02      396.25       18.06 o
  10   4   7     2859.70     3211.43       49.00 o
  12   4   7       96.69       98.81       12.03 o
  14   4   7        6.26       39.93       14.88 o
  16   4   7      -12.09       11.80       16.57 o
  18   4   7       22.50       44.80       17.72 o
  20   4   7      -13.73       10.03       14.93 o
 -31   5   7      216.53      222.38       36.64 o
 -29   5   7      344.26      374.95       33.10 o
 -27   5   7      949.42     1032.30       45.24 o
 -25   5   7      458.07      435.11       35.13 o
 -23   5   7     3167.46     3171.73       76.51 o
 -21   5   7     1424.48     1431.38       47.59 o
 -19   5   7      170.94      164.43       19.70 o
 -17   5   7       40.95      100.28       11.82 o
 -15   5   7     1954.85     2101.12       30.01 o
 -13   5   7      458.47      426.47       13.83 o
 -11   5   7     4419.22     4636.31       47.97 o
  -9   5   7     4216.28     4065.56       45.70 o
  -7   5   7     5419.55     5120.43       53.99 o
  -5   5   7     7531.42     7600.74       68.95 o
  -3   5   7       94.05       92.28        6.93 o
  -1   5   7     2770.93     2750.04       42.35 o
   1   5   7      168.91      155.53       11.89 o
   3   5   7     1840.77     1615.83       35.01 o
   5   5   7     3649.88     3461.87       53.99 o
   7   5   7      228.27      244.26       15.44 o
   9   5   7       76.00       67.97       10.54 o
  11   5   7     1808.34     1823.11       39.72 o
  13   5   7      165.60      152.76       15.55 o
  15   5   7      560.89      537.71       24.08 o
  17   5   7        1.52       16.09        7.34 o
  19   5   7       78.83       85.43       24.88 o
  21   5   7       36.24       22.81       26.34 o
  23   5   7       73.83       27.21       25.07 o
 -30   6   7       85.75      158.18       27.13 o
 -28   6   7      573.77      662.26       39.07 o
 -26   6   7       48.43       89.87       16.14 o
 -24   6   7     2934.95     2802.14       76.40 o
 -22   6   7     2677.94     2771.59       69.71 o
 -20   6   7      313.40      340.06       26.39 o
 -18   6   7     1333.94     1772.28       43.22 o
 -16   6   7      413.31      451.92       25.32 o
 -14   6   7     8317.23     8515.00       79.73 o
 -12   6   7     2061.76     1809.82       31.10 o
 -10   6   7    12829.97    12401.65      109.16 o
  -8   6   7     1314.99     1575.91       23.34 o
  -6   6   7     9391.21     9446.19       84.52 o
  -4   6   7      790.41      897.08       21.63 o
  -2   6   7     6531.90     7172.97       63.67 o
   0   6   7     1826.32     1766.03       35.12 o
   2   6   7     6293.85     6536.38       77.70 o
   4   6   7     2141.24     2008.27       40.28 o
   6   6   7      771.47      732.38       24.32 o
   8   6   7        8.30        5.62       12.21 o
  10   6   7     1140.33     1240.05       31.90 o
  12   6   7     1089.95     1106.82       31.91 o
  14   6   7      126.15      177.15       14.49 o
  16   6   7      257.55      265.38       19.62 o
  18   6   7      570.88      631.99       56.99 o
  20   6   7      152.40       96.34       35.46 o
  22   6   7      344.46      279.00       51.56 o
 -29   7   7      648.73      572.78       53.85 o
 -27   7   7      473.30      442.78       38.09 o
 -25   7   7      332.39      311.59       31.11 o
 -23   7   7      273.99      262.91       27.95 o
 -21   7   7      784.71      845.27       37.12 o
 -19   7   7     1865.07     1818.77       54.13 o
 -17   7   7       20.00       21.21       10.09 o
 -15   7   7     4354.94     4563.10       52.93 o
 -13   7   7       -4.22        0.66        5.71 o
 -11   7   7     6681.80     6643.66       68.62 o
  -9   7   7      485.27      439.13       15.30 o
  -7   7   7     7499.80     7409.08       73.65 o
  -5   7   7      438.48      440.02       14.10 o
  -3   7   7      608.86      539.11       16.32 o
  -1   7   7      271.49      245.66       16.47 o
   1   7   7     1645.33     1598.46       35.01 o
   3   7   7     7513.31     7498.74       91.31 o
   5   7   7      118.93      131.00       12.52 o
   7   7   7     4245.70     4432.87       79.29 o
   9   7   7       84.66      120.02       11.97 o
  11   7   7      338.11      269.85       21.60 o
  13   7   7      111.40      116.18       13.96 o
  15   7   7      166.23      197.81       16.82 o
  17   7   7      179.85      244.74       35.03 o
  19   7   7      209.14      194.54       40.47 o
  21   7   7      247.34      157.19       45.89 o
 -28   8   7      138.50      140.88       31.17 o
 -26   8   7       -2.13        3.43        8.30 o
 -24   8   7      528.53      490.44       38.55 o
 -22   8   7      507.88      570.64       34.11 o
 -20   8   7      118.73      162.36       18.33 o
 -18   8   7      934.99      865.81       38.41 o
 -16   8   7       47.45       74.75        9.55 o
 -14   8   7      125.66      149.77       10.67 o
 -12   8   7     2589.90     2866.79       38.86 o
 -10   8   7      575.18      596.82       23.99 o
  -8   8   7     1718.98     1783.36       30.29 o
  -6   8   7     9700.25     9795.39       91.59 o
  -4   8   7     1969.35     2109.80       31.94 o
  -2   8   7     1510.45     1588.19       34.41 o
   0   8   7     2306.88     2365.30       44.12 o
   2   8   7       97.15      142.32       11.71 o
   4   8   7     1437.46     1386.37       35.39 o
   6   8   7     8533.43     8765.46      105.12 o
   8   8   7       11.46       10.84       20.33 o
  10   8   7     3343.24     3463.16       60.70 o
  12   8   7      159.84      212.74       16.50 o
  14   8   7      179.78      184.00       17.63 o
  16   8   7      152.00      194.85       31.52 o
  18   8   7      125.55      129.81       32.40 o
  20   8   7      453.54      393.05       57.61 o
 -27   9   7      170.21      254.94       33.16 o
 -25   9   7      904.58      878.24       45.41 o
 -23   9   7      332.15      337.28       30.85 o
 -21   9   7      424.67      346.55       33.11 o
 -19   9   7      645.47      578.17       33.53 o
 -17   9   7       -8.34        1.17       14.66 o
 -15   9   7     1185.03     1205.70       26.99 o
 -13   9   7        6.37        5.69       10.94 o
 -11   9   7     5158.63     5034.11       72.44 o
  -9   9   7      562.92      552.37       18.62 o
  -7   9   7    21099.13    21702.66      174.00 o
  -5   9   7     6959.45     7335.94       74.28 o
  -3   9   7    17795.61    18533.82      178.58 o
  -1   9   7     3674.71     4033.24       60.07 o
   1   9   7     7621.06     8056.45       96.86 o
   3   9   7     2484.75     2518.23       48.99 o
   5   9   7     1212.87     1289.00       34.05 o
   7   9   7     2187.86     2248.98       47.75 o
   9   9   7      574.92      565.97       25.02 o
  11   9   7     1173.50     1024.93       36.34 o
  13   9   7       44.70       50.47       11.72 o
  15   9   7      397.85      283.90       24.83 o
  17   9   7        3.87        2.62       28.74 o
 -26  10   7       15.14       10.22       15.77 o
 -24  10   7      623.98      569.94       39.57 o
 -22  10   7      442.25      449.05       34.62 o
 -20  10   7       14.32       21.94       14.68 o
 -18  10   7       23.64       31.15       17.61 o
 -16  10   7       37.42       71.88        9.41 o
 -14  10   7      789.29      683.88       25.41 o
 -12  10   7      586.58      719.96       19.77 o
 -10  10   7        3.40        1.84        9.36 o
  -8  10   7      471.03      451.78       17.54 o
  -6  10   7      110.60      122.48       12.83 o
  -4  10   7     1387.87     1442.60       35.68 o
  -2  10   7       41.38       51.57        9.65 o
   0  10   7      373.35      366.25       22.17 o
   2  10   7      898.74     1045.79       29.94 o
   4  10   7     1262.81     1445.27       35.84 o
   6  10   7        1.39        4.11        6.99 o
   8  10   7      655.46      683.55       27.22 o
  10  10   7      480.29      445.45       26.66 o
  12  10   7     1242.34     1297.50       39.38 o
  14  10   7       56.56       38.34       12.87 o
  16  10   7       10.73        5.76       81.80 o
 -23  11   7       16.09        5.75       16.30 o
 -21  11   7       13.96        5.72       19.29 o
 -19  11   7      478.57      414.14       34.96 o
 -17  11   7       33.03       18.93       17.54 o
 -15  11   7     1358.01     1337.54       31.75 o
 -13  11   7      782.79      811.76       27.65 o
 -11  11   7     1603.68     1608.56       39.81 o
  -9  11   7       38.00       54.20        9.31 o
  -7  11   7     2471.18     2557.36       50.63 o
  -5  11   7        7.28       15.62       14.03 o
  -3  11   7      772.80      780.76       28.16 o
  -1  11   7      945.88     1014.69       31.50 o
   1  11   7      826.19      899.34       29.71 o
   3  11   7      540.92      540.88       26.24 o
   5  11   7     1442.03     1541.82       40.40 o
   7  11   7      359.17      400.99       24.40 o
   9  11   7      157.84      129.06       17.62 o
  11  11   7     1185.42     1010.43       46.62 o
  13  11   7      204.04      182.16       20.22 o
  15  11   7       30.21       67.48       16.74 o
 -22  12   7        4.24       15.27       15.76 o
 -20  12   7      270.93      311.68       40.45 o
 -18  12   7       43.59       43.89       14.12 o
 -16  12   7       20.94       28.52       11.92 o
 -14  12   7     1253.93     1174.07       31.39 o
 -12  12   7     1282.66     1275.97       37.02 o
 -10  12   7      159.60      184.91       15.95 o
  -8  12   7      383.92      441.14       23.63 o
  -6  12   7       56.77       61.75       11.45 o
  -4  12   7      393.26      372.23       24.35 o
  -2  12   7       52.83       93.45       11.03 o
   0  12   7      866.24      863.16       31.30 o
   2  12   7      258.67      317.02       20.81 o
   4  12   7     1846.94     1964.38       47.55 o
   6  12   7      168.31      174.80       18.40 o
   8  12   7        7.90        0.49       15.25 o
  10  12   7      571.05      615.03       31.14 o
  12  12   7       40.77       28.32       12.30 o
  14  12   7       50.94       56.73       13.25 o
 -21  13   7       -1.08        0.45        5.57 o
 -19  13   7      -11.11        7.11       29.11 o
 -17  13   7       13.95       17.87       12.79 o
 -15  13   7       37.25       16.82       17.70 o
 -13  13   7      647.65      644.40       27.20 o
 -11  13   7        5.81        3.77       11.20 o
  -9  13   7      380.59      399.62       24.85 o
  -7  13   7      421.01      425.26       24.57 o
  -5  13   7      313.20      325.02       23.31 o
  -3  13   7      551.27      566.41       28.94 o
  -1  13   7      518.51      523.61       29.83 o
   1  13   7      292.81      272.15       23.02 o
   3  13   7      239.06      217.86       21.18 o
   5  13   7      427.33      392.01       28.16 o
   7  13   7      127.34      108.17       16.57 o
   9  13   7       -4.19        2.70       11.22 o
  11  13   7       -3.38        1.33       13.94 o
 -18  14   7      387.79      256.72       43.18 o
 -16  14   7      482.14      525.45       53.89 o
 -14  14   7      971.84      907.09       34.86 o
 -12  14   7     1739.64     1664.09       46.71 o
 -10  14   7       66.47       68.99       12.52 o
  -8  14   7      254.54      232.68       21.52 o
  -6  14   7      399.65      376.18       26.42 o
  -4  14   7      408.32      410.84       26.69 o
  -2  14   7       65.02       75.91       13.35 o
   0  14   7      241.33      248.43       21.30 o
   2  14   7       18.47       12.83        8.98 o
   4  14   7     2441.79     2379.83       59.20 o
   6  14   7      416.13      394.76       28.84 o
   8  14   7      674.41      649.68       37.99 o
 -15  15   7      370.62      492.49       42.65 o
 -13  15   7     1273.63     1167.40       40.75 o
 -11  15   7     1576.39     1512.64       45.67 o
  -9  15   7      252.91      242.66       21.98 o
  -7  15   7      362.38      333.00       26.04 o
  -5  15   7        8.31       11.50       16.51 o
  -3  15   7       94.61       75.05       15.15 o
  -1  15   7       96.90      135.88       14.84 o
   1  15   7       -4.24        1.04       11.67 o
   3  15   7      353.02      342.24       32.50 o
 -32   0   8       -4.15        2.76       26.36 o
 -30   0   8      121.25      206.87       31.15 o
 -28   0   8       94.54      168.89       26.27 o
 -26   0   8        4.85       14.73       24.05 o
 -24   0   8      189.46      205.80       30.62 o
 -22   0   8      -14.01        0.69       11.53 o
 -20   0   8     5290.63     5451.82      131.94 o
 -18   0   8    18918.02    19828.01      322.77 o
 -16   0   8      172.82      228.86       23.19 o
 -14   0   8    26141.61    26379.20      271.48 o
 -12   0   8     2514.57     1810.95       41.51 o
 -10   0   8    10961.70    10962.65      125.15 o
  -8   0   8     3606.55     4335.34       52.18 o
  -6   0   8     6369.65     6369.16       79.75 o
  -4   0   8    12026.29    12933.96      134.69 o
  -2   0   8     1980.10     2349.73       35.23 o
   0   0   8     9389.55    10289.31      111.52 o
   2   0   8    10629.96     9060.49      125.82 o
   4   0   8    21978.50    23117.18      238.15 o
   6   0   8     7776.99     7639.99      103.39 o
   8   0   8    19787.17    19020.10      310.39 o
  10   0   8    10558.32    10629.79      137.06 o
  12   0   8       13.99       44.93        7.75 o
  14   0   8      982.68      798.54       48.06 o
  16   0   8       -0.03        7.03        0.23 o
 -31   1   8      222.08      196.20       28.22 o
 -29   1   8      326.30      366.15       31.32 o
 -27   1   8      338.93      320.20       30.42 o
 -25   1   8      505.41      520.56       32.69 o
 -23   1   8      394.23      485.99       28.96 o
 -21   1   8      584.96      570.60       29.46 o
 -19   1   8     1640.93     1613.77       46.19 o
 -17   1   8      847.27      703.18       31.51 o
 -15   1   8     9015.53     8687.77      122.72 o
 -13   1   8     1372.60     1281.00       25.29 o
 -11   1   8        8.47        4.82        6.17 o
  -9   1   8       11.48        2.22        7.05 o
  -7   1   8        8.18        7.81        5.94 o
  -5   1   8       15.06       22.12        4.01 o
  -3   1   8       59.73       47.60        5.07 o
  -1   1   8      756.42      842.07       14.42 o
   1   1   8     1501.19     1386.19       22.14 o
   3   1   8     1528.65     1356.58       23.47 o
   5   1   8     5867.27     5640.91       58.30 o
   7   1   8      765.46      678.39       18.06 o
   9   1   8       11.32        3.87       14.36 o
  11   1   8     3182.29     3055.79       51.63 o
  13   1   8     1043.42     1006.78       34.61 o
  15   1   8      176.84      175.02       17.22 o
 -32   2   8       18.60        0.12       18.80 o
 -30   2   8        7.01        2.00       28.03 o
 -28   2   8      316.13      242.32       30.36 o
 -26   2   8      900.42      871.46       41.55 o
 -24   2   8      115.92       72.91       18.27 o
 -22   2   8     1933.43     1929.92       54.48 o
 -20   2   8     2542.97     2586.60       60.34 o
 -18   2   8     1592.99     1646.40       44.62 o
 -16   2   8     1811.13     1530.46       44.90 o
 -14   2   8     2255.46     2582.16       28.80 o
 -12   2   8     3318.08     3589.31       36.46 o
 -10   2   8    17253.77    16858.73      132.72 o
  -8   2   8    16023.56    15526.28      123.80 o
  -6   2   8    15516.04    15101.79      120.07 o
  -4   2   8    23118.29    22534.21      196.89 o
  -2   2   8    13473.76    12398.49      106.29 o
   0   2   8    39249.14    38366.42      329.26 o
   2   2   8      521.93      542.00       12.98 o
   4   2   8     1500.29     1630.34       23.87 o
   6   2   8      865.17      884.58       18.75 o
   8   2   8      107.09      152.47       11.07 o
  10   2   8     2131.47     2235.17       40.83 o
  12   2   8     1609.20     1546.38       36.34 o
  14   2   8      583.59      478.49       22.98 o
  16   2   8      302.56      285.95       23.41 o
 -31   3   8      190.42      130.20       26.25 o
 -29   3   8        9.84        0.12       22.52 o
 -27   3   8       39.62       22.38       15.04 o
 -25   3   8       76.58       88.39       16.36 o
 -23   3   8       73.29       43.56       15.04 o
 -21   3   8      162.07      140.11       19.73 o
 -19   3   8       -6.71        0.47        7.48 o
 -17   3   8     2483.50     2493.91       56.01 o
 -15   3   8     1795.45     1998.29       26.22 o
 -13   3   8      944.90      877.15       18.01 o
 -11   3   8     1264.99     1176.07       20.54 o
  -9   3   8     2518.72     1804.43       30.64 o
  -7   3   8      866.95      565.80       16.16 o
  -5   3   8      191.65      225.06        8.22 o
  -3   3   8     2096.31     2331.22       26.61 o
  -1   3   8     2649.34     2385.80       39.58 o
   1   3   8     8742.81     8428.56       92.68 o
   3   3   8      430.91      509.10       16.05 o
   5   3   8     1864.97     2083.75       35.36 o
   7   3   8       -2.19        0.01        4.50 o
   9   3   8       30.39       28.05        8.18 o
  11   3   8       23.93       16.22        7.82 o
  13   3   8       25.79       13.49        8.45 o
  15   3   8      114.99      153.69       13.29 o
  17   3   8      112.96      111.15       25.28 o
 -30   4   8       90.97       84.69       19.60 o
 -28   4   8      193.86      232.71       25.34 o
 -26   4   8      226.18      205.40       25.89 o
 -24   4   8       83.48       92.94       17.50 o
 -22   4   8      215.57      141.92       22.86 o
 -20   4   8      349.35      277.92       27.04 o
 -18   4   8     1320.59     1499.23       41.35 o
 -16   4   8     2527.92     2179.11       56.10 o
 -14   4   8       39.93       52.38        5.92 o
 -12   4   8      130.02       81.87        8.35 o
 -10   4   8     1342.76     1345.26       22.03 o
  -8   4   8     3850.31     3528.56       41.80 o
  -6   4   8     3230.33     3439.08       36.76 o
  -4   4   8     2392.64     2722.23       33.81 o
  -2   4   8     4916.90     4650.86       60.85 o
   0   4   8      632.45      724.46       18.92 o
   2   4   8        0.95        4.43        1.50 o
   4   4   8      611.29      441.11       20.14 o
   6   4   8      293.92      271.73       16.41 o
   8   4   8       68.41       47.45        9.88 o
  10   4   8      117.69       89.17       12.32 o
  12   4   8       72.65       22.35       11.20 o
  14   4   8       20.72        2.24        8.08 o
  16   4   8      122.69       81.15       13.61 o
  18   4   8      128.83       75.15       26.64 o
 -31   5   8      246.95      177.84       41.01 o
 -29   5   8      176.88      197.65       25.54 o
 -27   5   8        4.62        0.32       18.66 o
 -25   5   8        6.87        0.95       19.23 o
 -23   5   8       97.57       75.98       17.16 o
 -21   5   8       88.06       93.72       16.06 o
 -19   5   8      120.43      112.08       17.22 o
 -17   5   8     1321.42     1374.77       40.94 o
 -15   5   8     1466.86     1481.52       25.72 o
 -13   5   8     5146.09     4833.95       54.69 o
 -11   5   8       28.75        9.34        5.19 o
  -9   5   8      517.13      459.71       14.03 o
  -7   5   8     1284.04     1223.50       22.00 o
  -5   5   8      638.90      674.76       15.25 o
  -3   5   8     3697.94     3813.22       46.73 o
  -1   5   8       25.61        3.22        6.08 o
   1   5   8     5259.92     5513.27       67.35 o
   3   5   8     1452.01     1413.31       31.75 o
   5   5   8     4640.55     4400.35       64.80 o
   7   5   8      167.19      180.14       14.04 o
   9   5   8     1151.99     1097.51       31.01 o
  11   5   8      893.04      980.83       28.26 o
  13   5   8     5282.80     5288.82       78.69 o
  15   5   8      395.71      405.41       24.14 o
  17   5   8     2440.47     2522.25       97.80 o
  19   5   8     1073.16      974.14       67.94 o
  21   5   8      -17.35        1.24       22.01 o
 -30   6   8       35.67       20.78       20.40 o
 -28   6   8       14.76       22.90       12.68 o
 -26   6   8      392.03      432.78       33.82 o
 -24   6   8      527.70      463.80       37.32 o
 -22   6   8      105.49      129.22       18.84 o
 -20   6   8      815.04     1038.55       36.51 o
 -18   6   8      181.39      204.31       19.93 o
 -16   6   8      103.46      178.33       15.23 o
 -14   6   8      554.01      488.41       16.35 o
 -12   6   8      190.71      130.83       11.15 o
 -10   6   8      668.47      630.62       17.00 o
  -8   6   8      291.22      311.72       12.40 o
  -6   6   8     2894.55     3071.57       37.56 o
  -4   6   8      170.48      243.12        9.92 o
  -2   6   8     4534.92     4587.00       61.67 o
   0   6   8       30.50       22.69        7.32 o
   2   6   8      339.27      336.64       18.08 o
   4   6   8     2797.86     2857.94       48.49 o
   6   6   8     1542.35     1749.64       35.71 o
   8   6   8      183.29      220.06       15.53 o
  10   6   8      253.16      377.13       18.57 o
  12   6   8       65.93       78.15       11.75 o
  14   6   8      504.13      577.68       24.96 o
  16   6   8       10.60        0.65       59.19 o
  18   6   8     1411.28     1466.29       77.87 o
  20   6   8       -0.31        1.12        2.24 o
 -29   7   8     1023.94      999.45       48.80 o
 -27   7   8      738.81      562.53       41.38 o
 -25   7   8      922.00     1099.01       43.53 o
 -23   7   8       38.65       24.84       15.19 o
 -21   7   8      206.63      329.05       23.76 o
 -19   7   8        1.69        6.60       10.41 o
 -17   7   8       -7.90        9.28        9.84 o
 -15   7   8      791.96      856.35       20.61 o
 -13   7   8      443.70      447.49       15.31 o
 -11   7   8     5060.90     5024.54       57.12 o
  -9   7   8     2069.20     1873.88       36.03 o
  -7   7   8      121.36      114.36        9.29 o
  -5   7   8     1336.08     1217.27       24.93 o
  -3   7   8      112.22      115.07       11.34 o
  -1   7   8       -0.72        0.08        1.50 o
   1   7   8      993.22     1031.15       27.79 o
   3   7   8        5.84        7.35       14.44 o
   5   7   8       69.19       80.15       10.80 o
   7   7   8      653.82      691.43       24.54 o
   9   7   8        9.47        3.70       18.67 o
  11   7   8      662.22      708.58       26.67 o
  13   7   8        1.03        8.11        5.69 o
  15   7   8      711.33      716.58       28.86 o
  17   7   8       11.16        6.07       70.17 o
  19   7   8       59.90       51.43       29.94 o
 -28   8   8        7.29        5.94       27.11 o
 -26   8   8       46.24       48.59       15.71 o
 -24   8   8      -19.89       28.57       15.14 o
 -22   8   8      894.24      901.50       40.92 o
 -20   8   8      329.85      399.85       28.16 o
 -18   8   8     2105.36     2140.50       57.80 o
 -16   8   8      921.68      975.06       27.80 o
 -14   8   8     3031.53     2978.33       43.71 o
 -12   8   8      179.93      246.73       12.03 o
 -10   8   8     2936.69     3211.87       46.66 o
  -8   8   8       15.15       15.00        8.50 o
  -6   8   8       22.17       13.51        7.47 o
  -4   8   8     1080.85      996.29       29.34 o
  -2   8   8      883.32      873.53       27.01 o
   0   8   8      578.32      567.97       22.34 o
   2   8   8      272.63      352.66       18.57 o
   4   8   8      554.15      589.41       22.93 o
   6   8   8      244.38      243.12       18.31 o
   8   8   8      121.07      116.93       14.24 o
  10   8   8       49.94       17.85       10.99 o
  12   8   8       12.45       15.60       20.65 o
  14   8   8     1090.27     1014.73       36.41 o
  16   8   8       27.01        3.24       20.32 o
  18   8   8      497.80      512.05       58.41 o
 -27   9   8        2.94       27.43       12.67 o
 -25   9   8       20.82       68.04       20.48 o
 -23   9   8       29.64       26.34       13.87 o
 -21   9   8      228.93      243.20       25.41 o
 -19   9   8     1811.79     1700.14       55.78 o
 -17   9   8      505.56      614.16       31.04 o
 -15   9   8      813.08      844.18       22.60 o
 -13   9   8     1532.03     1687.27       30.67 o
 -11   9   8      839.36      923.83       22.56 o
  -9   9   8     5205.76     5415.78       62.23 o
  -7   9   8     2363.28     2265.78       46.45 o
  -5   9   8     7039.92     6954.99       91.16 o
  -3   9   8     1176.77     1211.78       32.40 o
  -1   9   8    14790.80    15342.83      157.46 o
   1   9   8     1043.19     1107.51       31.35 o
   3   9   8     1918.40     1911.62       43.63 o
   5   9   8       17.58       18.55       11.21 o
   7   9   8      449.61      444.52       31.13 o
   9   9   8      186.43      193.38       17.64 o
  11   9   8      914.54      909.44       32.85 o
  13   9   8       20.75       14.55       10.91 o
  15   9   8      155.53      167.71       18.02 o
  17   9   8      261.62      293.88       46.39 o
 -26  10   8      502.14      408.80       38.42 o
 -24  10   8      957.23     1043.03       45.94 o
 -22  10   8        7.69       22.16       18.73 o
 -20  10   8      109.27      184.78       18.49 o
 -18  10   8        5.58       15.45       17.99 o
 -16  10   8      104.95      137.44       13.57 o
 -14  10   8      407.96      449.46       19.52 o
 -12  10   8     1481.10     1609.12       31.52 o
 -10  10   8      189.92      212.39       15.95 o
  -8  10   8     1060.57     1124.21       31.48 o
  -6  10   8        2.61        5.49        4.93 o
  -4  10   8      634.74      608.02       24.69 o
  -2  10   8      114.41      117.44       13.39 o
   0  10   8      678.50      699.83       26.36 o
   2  10   8      100.87       82.68       13.67 o
   4  10   8       21.60       28.14        8.86 o
   6  10   8       15.15        2.19       13.00 o
   8  10   8       67.41       77.55       12.03 o
  10  10   8       70.57       44.13       12.85 o
  12  10   8     1315.62     1354.84       41.40 o
  14  10   8      278.88      312.48       23.24 o
  16  10   8       60.05       65.74       32.94 o
 -25  11   8      104.66      105.44       24.57 o
 -23  11   8       -9.34        6.61       15.71 o
 -21  11   8      951.98      767.91       43.86 o
 -19  11   8     1404.50     1335.23       51.27 o
 -17  11   8      497.60      486.90       41.62 o
 -15  11   8      269.09      229.26       16.70 o
 -13  11   8     1664.73     1606.14       34.96 o
 -11  11   8       25.19       17.66        8.59 o
  -9  11   8     3133.91     3246.79       58.48 o
  -7  11   8       18.03       15.44       12.39 o
  -5  11   8     4819.11     4983.99       76.29 o
  -3  11   8       66.50       57.46       11.34 o
  -1  11   8     3363.84     3432.26       62.70 o
   1  11   8       31.47       47.48       10.90 o
   3  11   8      767.34      722.37       29.82 o
   5  11   8      198.81      174.52       18.82 o
   7  11   8      175.01      163.05       18.63 o
   9  11   8      986.11      954.29       35.99 o
  11  11   8      764.15      678.16       32.76 o
  13  11   8       80.82       69.85       15.00 o
  15  11   8        5.86        0.67       35.14 o
 -22  12   8       51.81       50.41       21.11 o
 -20  12   8      460.00      408.57       50.62 o
 -18  12   8      121.91      113.81       19.46 o
 -16  12   8      947.79      899.48       40.66 o
 -14  12   8       -3.02        4.30        7.97 o
 -12  12   8      529.03      508.51       25.70 o
 -10  12   8      255.12      288.68       19.68 o
  -8  12   8      616.80      633.73       26.30 o
  -6  12   8       23.56       26.43        8.54 o
  -4  12   8      418.07      479.51       25.40 o
  -2  12   8       20.51       19.29        7.81 o
   0  12   8      301.73      307.12       22.64 o
   2  12   8      321.16      328.63       23.40 o
   4  12   8      591.14      642.44       29.47 o
   6  12   8      352.98      350.25       25.66 o
   8  12   8       33.22       20.54       11.43 o
  10  12   8       -5.56        0.27       12.28 o
  12  12   8       85.82       58.79       16.25 o
 -21  13   8       59.64      121.41       12.26 o
 -19  13   8      173.18      115.46       34.73 o
 -17  13   8      140.25      134.56       32.39 o
 -15  13   8        0.29        1.76        3.24 o
 -13  13   8      662.51      632.97       27.96 o
 -11  13   8      298.09      260.20       22.08 o
  -9  13   8     2911.70     2931.25       60.52 o
  -7  13   8     1425.54     1396.23       41.49 o
  -5  13   8     1679.95     1694.34       45.65 o
  -3  13   8      106.50       92.74       14.97 o
  -1  13   8     3822.07     3761.07       72.75 o
   1  13   8       15.86       10.26       10.57 o
   3  13   8      703.93      602.33       31.11 o
   5  13   8      188.73      159.98       19.49 o
   7  13   8       32.88       47.34       14.77 o
   9  13   8      267.45      230.40       23.69 o
  11  13   8       -1.89       24.35        5.12 o
 -18  14   8       44.55        2.06       16.47 o
 -16  14   8       32.41       11.28       20.88 o
 -14  14   8       26.28       23.15       10.04 o
 -12  14   8       13.16        0.33       10.30 o
 -10  14   8      276.73      279.59       22.67 o
  -8  14   8      957.24      877.05       35.43 o
  -6  14   8       90.99       81.30       15.01 o
  -4  14   8      185.79      136.47       19.64 o
  -2  14   8      864.72      843.56       34.69 o
   0  14   8      370.74      384.85       26.66 o
   2  14   8        0.56        3.59        1.59 o
   4  14   8       60.02       13.98       12.16 o
   6  14   8        5.41        0.32       15.32 o
 -13  15   8        3.92       15.15       14.93 o
 -11  15   8      252.29      222.80       21.99 o
  -9  15   8      181.77      185.34       19.17 o
  -7  15   8       69.09       75.56       13.64 o
  -5  15   8      182.03      156.13       19.29 o
  -3  15   8      630.62      547.72       33.62 o
  -1  15   8       18.99        3.55       12.29 o
   1  15   8     1219.32     1090.70       72.85 o
 -31   1   9     1597.75     1520.24       61.03 o
 -29   1   9      747.06      885.54       40.17 o
 -27   1   9      803.03      689.33       39.67 o
 -25   1   9     1147.47     1350.16       44.88 o
 -23   1   9      263.92      254.60       23.94 o
 -21   1   9     5715.32     6253.56      100.27 o
 -19   1   9      740.36      735.28       31.13 o
 -17   1   9    23935.55    24181.24      275.44 o
 -15   1   9      848.53      744.93       29.56 o
 -13   1   9    11840.06    11764.11      114.59 o
 -11   1   9      188.24      170.28        8.64 o
  -9   1   9    11659.56    11752.37       94.92 o
  -7   1   9       87.00       76.81        6.05 o
  -5   1   9    10413.64    10354.67       85.94 o
  -3   1   9      718.43      752.22       14.67 o
  -1   1   9    10305.50    10514.35       86.35 o
   1   1   9     2382.66     2326.94       33.58 o
   3   1   9    10411.57    10220.00       90.05 o
   5   1   9     7351.22     7087.98       70.49 o
   7   1   9    13077.48    12904.57      112.97 o
   9   1   9      411.37      466.71       18.28 o
  11   1   9     2708.44     2881.18       57.91 o
  13   1   9      208.32      226.67       19.07 o
  15   1   9     1923.07     1901.70       51.39 o
 -32   2   9      139.47      170.65       30.17 o
 -30   2   9       -0.76       12.21        3.47 o
 -28   2   9       42.87       47.39       15.92 o
 -26   2   9        8.03        3.55       28.57 o
 -24   2   9      641.76      513.06       33.74 o
 -22   2   9       42.83       39.49       12.95 o
 -20   2   9       -5.96        0.37       14.80 o
 -18   2   9     2732.61     2465.71       60.09 o
 -16   2   9      696.26      539.77       27.70 o
 -14   2   9     1377.48     1139.28       22.00 o
 -12   2   9     6174.73     5904.82       58.10 o
 -10   2   9     3328.34     3239.15       37.08 o
  -8   2   9     1917.42     1386.85       25.71 o
  -6   2   9      133.83      154.93        7.55 o
  -4   2   9     4642.00     4218.96       46.26 o
  -2   2   9      305.51      402.20       10.11 o
   0   2   9     1842.19     1856.70       25.78 o
   2   2   9    11128.49    10537.65       94.31 o
   4   2   9     3412.55     3438.17       50.17 o
   6   2   9     1430.45     1120.74       31.65 o
   8   2   9     3576.54     3625.83       55.21 o
  10   2   9       10.80        4.74       18.25 o
  12   2   9        5.72        7.32       12.11 o
  14   2   9       50.21       52.91       10.65 o
  16   2   9      165.54      143.77       16.55 o
 -31   3   9        0.89        7.66        5.80 o
 -29   3   9       56.66       55.30       16.72 o
 -27   3   9       41.28       12.10       14.50 o
 -25   3   9      448.47      501.20       33.26 o
 -23   3   9      408.98      361.55       30.77 o
 -21   3   9     1636.70     1676.25       49.21 o
 -19   3   9      427.78      418.71       26.38 o
 -17   3   9     3899.47     3781.98       73.32 o
 -15   3   9      107.28      124.33        7.62 o
 -13   3   9     2132.31     2291.89       29.26 o
 -11   3   9     3995.80     4198.73       43.20 o
  -9   3   9     2752.81     2991.03       33.32 o
  -7   3   9      143.97      167.15        8.00 o
  -5   3   9      841.95     1183.65       16.56 o
  -3   3   9       12.62        3.20        9.35 o
  -1   3   9     3042.77     3479.97       44.99 o
   1   3   9      250.46      310.30       14.03 o
   3   3   9     1504.01     1595.62       31.32 o
   5   3   9      988.45      905.70       26.30 o
   7   3   9     8105.54     8229.78       95.50 o
   9   3   9      352.33      329.88       19.25 o
  11   3   9     2576.15     2620.43       48.83 o
  13   3   9      100.82       75.34       12.61 o
  15   3   9      297.48      343.27       20.42 o
 -30   4   9      289.51      255.68       30.80 o
 -28   4   9      200.83      188.25       25.45 o
 -26   4   9       41.84       27.26       15.15 o
 -24   4   9      -13.48        1.44       13.32 o
 -22   4   9      -16.55        0.01       10.86 o
 -20   4   9      168.42      138.91       19.39 o
 -18   4   9      205.04      273.07       20.04 o
 -16   4   9     3713.45     3455.06       70.87 o
 -14   4   9       91.84       79.44        7.65 o
 -12   4   9       88.32       85.90        7.19 o
 -10   4   9     1144.79     1296.71       20.67 o
  -8   4   9     1446.33     1337.37       23.27 o
  -6   4   9    10653.69    10239.42      102.82 o
  -4   4   9     1532.34     1514.86       23.60 o
  -2   4   9     2095.21     1893.15       36.60 o
   0   4   9      228.26      234.05       14.16 o
   2   4   9     1272.89     1289.03       29.13 o
   4   4   9      566.66      444.19       20.13 o
   6   4   9     3550.56     3441.12       55.59 o
   8   4   9       58.67       60.47       10.05 o
  10   4   9      223.19      152.27       16.95 o
  12   4   9      710.38      728.55       26.57 o
  14   4   9       24.51        5.98       10.96 o
  16   4   9       19.16       11.77        9.09 o
 -31   5   9      -17.81        1.21       15.61 o
 -29   5   9     1271.17     1332.55       53.94 o
 -27   5   9     2414.65     2270.93       71.87 o
 -25   5   9       -6.29        0.06       23.01 o
 -23   5   9      983.74     1123.25       41.39 o
 -21   5   9     1631.46     1806.80       51.07 o
 -19   5   9     1029.82     1116.98       38.17 o
 -17   5   9     1773.59     2102.11       48.32 o
 -15   5   9     2885.83     2565.50       38.54 o
 -13   5   9      515.66      532.81       15.12 o
 -11   5   9     2112.57     2225.77       30.77 o
  -9   5   9      757.05      947.61       17.34 o
  -7   5   9       -2.78        0.74        3.63 o
  -5   5   9      281.25      352.94       11.54 o
  -3   5   9      477.37      641.82       17.39 o
  -1   5   9     3846.55     4316.19       55.32 o
   1   5   9     1245.56     1406.43       29.60 o
   3   5   9     5184.32     5167.11       70.12 o
   5   5   9      205.96      233.16       15.33 o
   7   5   9     2196.25     2225.54       43.85 o
   9   5   9     1588.61     1427.31       37.71 o
  11   5   9      174.61      198.33       16.10 o
  13   5   9      213.19      182.28       17.90 o
  15   5   9      157.68      148.22       16.31 o
  17   5   9      445.32      359.49       48.68 o
 -30   6   9       58.82       86.41       17.75 o
 -28   6   9      946.78     1146.74       46.23 o
 -26   6   9      300.88      295.79       30.54 o
 -24   6   9      879.25      735.92       41.16 o
 -22   6   9       95.47      122.33       16.88 o
 -20   6   9       32.57        2.64       12.31 o
 -18   6   9       57.63      114.25       13.63 o
 -16   6   9      569.28      705.62       27.75 o
 -14   6   9      180.85      155.11       11.29 o
 -12   6   9      113.32       84.25        9.05 o
 -10   6   9      196.83      248.71       11.17 o
  -8   6   9       18.12       17.54        5.30 o
  -6   6   9     1063.71     1314.01       21.44 o
  -4   6   9      593.34      534.05       20.30 o
  -2   6   9      408.02      462.16       17.44 o
   0   6   9      821.48      831.84       24.70 o
   2   6   9       21.72       61.36        7.65 o
   4   6   9      269.34      363.29       17.63 o
   6   6   9     1693.22     2086.07       38.69 o
   8   6   9      649.63      585.42       24.84 o
  10   6   9       15.10       40.45        8.14 o
  12   6   9       13.44       11.33        9.35 o
  14   6   9      372.15      353.14       22.69 o
  16   6   9       25.40       39.96       19.14 o
  18   6   9      666.01      685.32       55.61 o
  20   6   9       36.19       27.99       26.48 o
 -29   7   9      127.40      162.38       21.55 o
 -27   7   9       36.59       25.90       16.37 o
 -25   7   9       45.72       38.24       16.56 o
 -23   7   9      136.14      158.47       20.88 o
 -21   7   9      105.34       77.29       17.80 o
 -19   7   9      542.60      582.43       30.17 o
 -17   7   9      236.22      232.07       21.91 o
 -15   7   9      390.66      387.86       16.26 o
 -13   7   9     1894.09     1875.38       31.98 o
 -11   7   9        9.94        3.84       11.04 o
  -9   7   9     6419.95     6666.02       67.87 o
  -7   7   9     5228.34     5436.56       58.32 o
  -5   7   9     1291.02     1240.07       31.31 o
  -3   7   9     1980.72     2009.79       39.84 o
  -1   7   9     5760.14     6155.59       77.04 o
   1   7   9      122.86      128.26       12.67 o
   3   7   9     1114.96     1131.81       31.19 o
   5   7   9      969.26     1081.64       29.51 o
   7   7   9      955.36     1195.40       30.52 o
   9   7   9      553.90      499.68       24.50 o
  11   7   9     1580.09     1633.22       41.80 o
  13   7   9      327.80      283.25       22.84 o
  15   7   9        3.41        0.30       13.57 o
  17   7   9     2075.27     1782.50       97.16 o
  19   7   9      380.42      303.35       52.14 o
 -28   8   9      554.57      592.47       42.13 o
 -26   8   9       -2.22       33.70       10.42 o
 -24   8   9        7.72        3.61       32.35 o
 -22   8   9      442.07      400.08       33.89 o
 -20   8   9     1802.73     1680.33       55.68 o
 -18   8   9     1334.23     1304.18       45.55 o
 -16   8   9     2669.86     2517.11       49.23 o
 -14   8   9      849.20      851.41       22.20 o
 -12   8   9      251.81      268.06       14.12 o
 -10   8   9     1922.95     1868.20       33.52 o
  -8   8   9      197.84      207.47       12.41 o
  -6   8   9     4521.20     4709.25       66.85 o
  -4   8   9      988.57      926.13       28.81 o
  -2   8   9       51.69       64.33        9.61 o
   0   8   9     1453.45     1448.70       36.00 o
   2   8   9      221.31      217.20       17.24 o
   4   8   9      733.47      711.95       26.62 o
   6   8   9      190.00      168.41       16.46 o
   8   8   9      363.55      347.83       23.41 o
  10   8   9       52.52      100.66       11.60 o
  12   8   9       76.41       79.89       13.08 o
  14   8   9        7.59       18.52       22.93 o
  16   8   9      182.50      209.56       37.94 o
  18   8   9      703.41      563.16       69.94 o
 -27   9   9      984.99      970.07       47.61 o
 -25   9   9        0.19        0.95        1.44 o
 -23   9   9       30.21       29.81       20.82 o
 -21   9   9      199.03      223.39       23.31 o
 -19   9   9       35.60       69.67       14.15 o
 -17   9   9       24.84       35.73       10.99 o
 -15   9   9      218.56      214.24       14.47 o
 -13   9   9       13.13       13.41        7.24 o
 -11   9   9     5616.72     5878.12       66.55 o
  -9   9   9     8461.89     8591.74      103.82 o
  -7   9   9     1390.00     1477.58       35.46 o
  -5   9   9     3240.91     3159.75       56.85 o
  -3   9   9       58.10       28.67       10.82 o
  -1   9   9      924.94     1009.24       29.96 o
   1   9   9     1103.64     1201.53       32.88 o
   3   9   9      837.14      881.70       29.19 o
   5   9   9       -3.24        0.16        8.34 o
   7   9   9     1760.55     1987.75       44.65 o
   9   9   9     1104.28     1142.10       35.90 o
  11   9   9      417.63      433.86       26.45 o
  13   9   9      723.11      731.69       30.99 o
  15   9   9      723.20      696.38       43.91 o
 -26  10   9      428.72      458.48       35.83 o
 -24  10   9     1203.90     1151.22       51.13 o
 -22  10   9     1542.99     1553.97       55.30 o
 -20  10   9     1675.16     1705.57       55.50 o
 -18  10   9     1644.15     1740.94       52.99 o
 -16  10   9     1906.43     1922.75       55.57 o
 -14  10   9      278.37      282.21       16.45 o
 -12  10   9      564.01      526.77       23.69 o
 -10  10   9      294.79      298.00       19.72 o
  -8  10   9      618.60      557.42       24.53 o
  -6  10   9      481.78      538.02       22.19 o
  -4  10   9       -1.01        3.79        3.62 o
  -2  10   9       66.98       94.05       11.18 o
   0  10   9      105.09       91.10       13.79 o
   2  10   9      398.73      347.75       24.34 o
   4  10   9      101.71       82.57       13.91 o
   6  10   9      673.54      770.76       28.73 o
   8  10   9       15.64       12.27       13.25 o
  10  10   9      281.79      306.59       22.68 o
  12  10   9       72.28       50.52       14.35 o
  14  10   9      438.60      471.31       34.98 o
 -25  11   9       80.58       51.95       18.58 o
 -23  11   9      604.82      562.99       38.84 o
 -21  11   9       58.43       97.88       16.13 o
 -19  11   9       14.93       27.54       14.09 o
 -17  11   9       39.94       25.98       17.45 o
 -15  11   9       19.68        9.95       10.70 o
 -13  11   9        8.36       10.17       18.19 o
 -11  11   9      255.24      264.96       19.32 o
  -9  11   9       -1.18        0.93        7.37 o
  -7  11   9       12.18        4.10       17.10 o
  -5  11   9      592.26      553.19       25.54 o
  -3  11   9       17.35       12.80       12.30 o
  -1  11   9     1190.41     1328.51       36.70 o
   1  11   9      303.57      337.93       22.37 o
   3  11   9      633.72      698.94       27.81 o
   5  11   9      165.44      164.18       18.02 o
   7  11   9       62.83       81.19       12.73 o
   9  11   9      156.24      186.19       18.64 o
  11  11   9      163.52      140.77       19.28 o
  13  11   9      235.71      216.13       22.22 o
 -22  12   9      455.32      464.50       50.34 o
 -20  12   9       54.23       79.63       16.15 o
 -18  12   9     3398.27     3353.65      124.49 o
 -16  12   9      774.69      806.06       57.24 o
 -14  12   9     2579.33     2587.38       54.98 o
 -12  12   9      583.52      602.96       25.86 o
 -10  12   9     1205.48     1202.53       37.11 o
  -8  12   9      576.33      568.02       26.22 o
  -6  12   9      281.43      278.65       21.26 o
  -4  12   9      198.97      244.99       18.80 o
  -2  12   9      722.94      678.56       30.01 o
   0  12   9     1173.06     1187.53       38.00 o
   2  12   9     1505.04     1566.66       43.91 o
   4  12   9     1258.76     1167.26       40.86 o
   6  12   9     2751.99     2845.79       62.47 o
   8  12   9     1866.31     1902.36       51.69 o
  10  12   9      681.13      651.82       33.91 o
  12  12   9      198.35      196.72       22.93 o
 -19  13   9       84.16       72.54       28.36 o
 -17  13   9       17.23       29.27       20.38 o
 -15  13   9      161.46      126.57       21.74 o
 -13  13   9      273.64      221.41       21.41 o
 -11  13   9       57.21       70.14       11.67 o
  -9  13   9      778.34      706.64       31.18 o
  -7  13   9       14.95       46.91       14.05 o
  -5  13   9      108.87       97.82       15.44 o
  -3  13   9       -5.60        0.37       16.52 o
  -1  13   9        6.22        0.23       11.17 o
   1  13   9       83.83       94.47       14.36 o
   3  13   9       11.32        3.74       17.92 o
   5  13   9      261.71      308.67       23.48 o
   7  13   9        9.51        1.45       16.64 o
   9  13   9       46.34       95.70       16.13 o
 -16  14   9      877.59      798.65       62.70 o
 -14  14   9     1977.08     1724.15       51.30 o
 -12  14   9       -8.15       11.07       15.01 o
 -10  14   9     3026.09     2836.48       65.09 o
  -8  14   9      122.87      120.00       16.20 o
  -6  14   9     3860.01     3528.40       75.58 o
  -4  14   9     1612.50     1491.29       47.33 o
  -2  14   9     2718.43     2618.29       63.14 o
   0  14   9     2011.40     1808.94       54.03 o
   2  14   9      817.00      777.52       34.37 o
   4  14   9      263.87      259.41       23.37 o
 -13  15   9      198.60      223.37       21.75 o
 -11  15   9       48.51       65.72       10.72 o
  -9  15   9      215.42      237.64       21.12 o
  -7  15   9      129.97      133.14       17.26 o
  -5  15   9       15.86       27.45       10.83 o
  -3  15   9        3.69        6.81       14.59 o
 -32   0  10      233.02      303.60       41.72 o
 -30   0  10     1319.73     1122.57       76.96 o
 -28   0  10        3.33        0.01       16.92 o
 -26   0  10        3.19        1.09       15.58 o
 -24   0  10       64.61       84.25       20.17 o
 -22   0  10      -11.41        2.23       40.95 o
 -20   0  10     1168.30     1214.47       56.65 o
 -18   0  10    15229.29    14505.24      272.87 o
 -16   0  10     1100.59     1277.71       48.96 o
 -14   0  10     1218.56     1393.26       29.24 o
 -12   0  10      339.37      269.82       15.54 o
 -10   0  10     9637.13     9824.65      116.41 o
  -8   0  10      505.80      339.84       17.96 o
  -6   0  10      705.95      694.22       21.12 o
  -4   0  10       38.57       92.87        7.01 o
  -2   0  10    12617.03    12412.91      146.74 o
   0   0  10       98.66       35.77       10.66 o
   2   0  10     2410.96     2705.60       46.24 o
   4   0  10     1330.75     1384.29       34.54 o
   6   0  10    14825.61    13931.78      239.18 o
   8   0  10      857.93      909.54       45.73 o
  10   0  10       64.78       19.40       16.99 o
  12   0  10      410.14      400.62       38.54 o
  14   0  10      -13.06        1.22        8.35 o
  16   0  10      469.49      428.22       34.31 o
 -31   1  10       50.78       29.54       16.26 o
 -29   1  10      201.11      205.84       26.30 o
 -27   1  10       73.62      116.45       17.00 o
 -25   1  10      126.55      181.51       19.51 o
 -23   1  10      480.09      442.70       28.28 o
 -21   1  10       57.79       42.65       13.14 o
 -19   1  10        1.93        0.07        9.71 o
 -17   1  10      320.00      314.21       22.68 o
 -15   1  10     6274.39     5892.97       71.94 o
 -13   1  10     1556.63     1305.81       23.84 o
 -11   1  10     9453.55     9019.27       81.49 o
  -9   1  10     1572.87     1329.26       23.30 o
  -7   1  10      614.08      666.56       13.85 o
  -5   1  10       -0.53        6.74        0.69 o
  -3   1  10     1367.68     1289.31       24.27 o
  -1   1  10     3373.75     3334.19       38.78 o
   1   1  10      653.22      544.94       15.71 o
   3   1  10     1775.22     1527.20       27.78 o
   5   1  10     1374.93     1449.27       31.01 o
   7   1  10       12.35       26.71       13.85 o
   9   1  10        2.36        0.95        5.35 o
  11   1  10      185.35      170.33       25.16 o
  13   1  10      130.65      126.79       15.84 o
  15   1  10       15.10       39.23       11.97 o
 -32   2  10       21.88       11.22       20.79 o
 -30   2  10      157.99      212.59       23.78 o
 -28   2  10        6.21       14.98       22.93 o
 -26   2  10      116.12       80.94       19.37 o
 -24   2  10      401.96      421.90       30.77 o
 -22   2  10       12.65        0.91       23.33 o
 -20   2  10      985.79     1042.62       36.81 o
 -18   2  10     1010.28     1062.48       35.70 o
 -16   2  10     4316.22     4226.67       76.02 o
 -14   2  10     6271.36     5852.34       60.55 o
 -12   2  10      653.84      609.95       15.14 o
 -10   2  10      933.33      845.61       17.92 o
  -8   2  10      133.55      130.89        8.07 o
  -6   2  10     8447.27     8086.05       74.45 o
  -4   2  10       16.49       13.10        4.72 o
  -2   2  10      176.02      162.88        9.18 o
   0   2  10      522.17      531.63       17.71 o
   2   2  10     2136.59     2163.94       38.17 o
   4   2  10    12087.84    11607.17      125.42 o
   6   2  10      402.70      442.28       18.87 o
   8   2  10     3566.26     3408.53       56.77 o
  10   2  10      136.66      156.87       13.54 o
  12   2  10      650.28      790.28       31.01 o
  14   2  10       44.68       85.11       14.12 o
  16   2  10        4.43        2.64        7.96 o
 -31   3  10       30.74        6.75       15.05 o
 -29   3  10     1007.55      808.59       46.97 o
 -27   3  10      312.45      379.33       30.05 o
 -25   3  10      110.20       80.87       18.40 o
 -23   3  10     1860.21     2049.09       55.69 o
 -21   3  10      784.46      827.49       34.75 o
 -19   3  10      984.96     1032.03       36.15 o
 -17   3  10      433.09      369.03       23.33 o
 -15   3  10       99.86      128.57        8.32 o
 -13   3  10      546.42      593.63       14.47 o
 -11   3  10     1406.25     1417.81       23.15 o
  -9   3  10      677.41      642.24       15.51 o
  -7   3  10       40.78       17.00        5.13 o
  -5   3  10       90.46       93.65        7.05 o
  -3   3  10      101.78      134.96        9.50 o
  -1   3  10      244.82      270.36       13.75 o
   1   3  10      255.67      295.74       15.22 o
   3   3  10        0.51        0.42        2.23 o
   5   3  10       98.22       74.11       11.46 o
   7   3  10        3.98       15.35        5.90 o
   9   3  10       44.10       46.25        9.64 o
  11   3  10      351.68      382.74       21.06 o
  13   3  10      220.67      183.69       17.59 o
  15   3  10        2.32        0.92       14.21 o
 -30   4  10      464.43      497.57       38.45 o
 -28   4  10      473.92      524.20       37.47 o
 -26   4  10      499.48      472.87       36.48 o
 -24   4  10       49.51       54.99       14.66 o
 -22   4  10     1449.42     1351.43       48.14 o
 -20   4  10      588.29      760.83       30.29 o
 -18   4  10       19.26       39.54       14.34 o
 -16   4  10     1180.29     1223.04       37.13 o
 -14   4  10      250.74      287.09       11.54 o
 -12   4  10      771.70      857.58       17.44 o
 -10   4  10     5163.34     4898.47       53.78 o
  -8   4  10     1069.80     1156.40       20.32 o
  -6   4  10    15090.76    13254.20      122.97 o
  -4   4  10     9760.83     9031.66      104.09 o
  -2   4  10     2435.39     2497.63       41.49 o
   0   4  10     1144.03     1287.54       27.77 o
   2   4  10      257.41      218.08       16.26 o
   4   4  10     1470.73     1620.09       33.84 o
   6   4  10      930.97     1106.53       27.72 o
   8   4  10      365.84      358.28       20.03 o
  10   4  10       27.18       26.24        9.37 o
  12   4  10      472.51      386.64       24.92 o
  14   4  10        9.27        9.89       25.33 o
 -31   5  10      124.49      186.27       30.16 o
 -29   5  10      291.93      230.80       31.36 o
 -27   5  10       -3.85       11.72       22.66 o
 -25   5  10      361.47      295.06       31.39 o
 -23   5  10       13.10       22.33       12.88 o
 -21   5  10     1871.62     1793.48       54.44 o
 -19   5  10      854.91      777.63       34.91 o
 -17   5  10      141.90      174.79       17.15 o
 -15   5  10      302.52      327.00       13.35 o
 -13   5  10      922.29      962.33       20.41 o
 -11   5  10     3238.09     3652.08       40.85 o
  -9   5  10      925.77     1038.41       19.81 o
  -7   5  10     1143.94     1390.38       22.13 o
  -5   5  10      573.21      614.12       19.65 o
  -3   5  10     2244.98     2567.97       40.64 o
  -1   5  10      108.54       88.58       11.26 o
   1   5  10     5544.66     5663.17       73.74 o
   3   5  10       98.16      107.83       11.36 o
   5   5  10     5116.50     5839.82       72.91 o
   7   5  10      273.35      403.24       18.55 o
   9   5  10     1334.93     1282.30       35.97 o
  11   5  10      119.79      118.26       14.15 o
  13   5  10      799.29      707.27       29.50 o
  15   5  10      738.24      682.16       29.27 o
 -30   6  10      981.03      849.11       48.07 o
 -28   6  10      826.90      887.02       43.22 o
 -26   6  10       -4.61        3.70       22.10 o
 -24   6  10       57.88      110.70       16.23 o
 -22   6  10       54.04       33.28       14.74 o
 -20   6  10      370.95      442.85       28.16 o
 -18   6  10      521.83      783.83       27.69 o
 -16   6  10       13.42        8.36        9.82 o
 -14   6  10       41.44       54.83        6.83 o
 -12   6  10     1124.91     1112.55       23.29 o
 -10   6  10       21.21       11.11        5.15 o
  -8   6  10     1465.82     1611.57       26.47 o
  -6   6  10      147.22      177.14       12.62 o
  -4   6  10     2247.94     2243.07       41.94 o
  -2   6  10       21.70       26.57        6.88 o
   0   6  10      126.93      115.13       12.64 o
   2   6  10      729.30      815.53       24.50 o
   4   6  10     1132.29      918.70       31.32 o
   6   6  10      426.72      590.41       22.72 o
   8   6  10     1549.87     1425.90       39.40 o
  10   6  10      236.43      300.86       18.97 o
  12   6  10      665.24      674.75       27.60 o
  14   6  10     1093.96     1048.50       36.15 o
  16   6  10     1309.20     1142.27       73.96 o
  18   6  10      -26.61        3.08       20.15 o
 -29   7  10     1550.82     1328.65       60.38 o
 -27   7  10      535.09      584.33       40.10 o
 -25   7  10      686.87      560.72       38.32 o
 -23   7  10       94.85      112.06       18.79 o
 -21   7  10     1683.74     1547.79       53.49 o
 -19   7  10       51.59      133.95       13.38 o
 -17   7  10     4193.92     4656.95       82.25 o
 -15   7  10       36.33       33.43        6.81 o
 -13   7  10    10219.06    10688.62       96.96 o
 -11   7  10      271.71      331.69       14.11 o
  -9   7  10     8704.61     8951.39       85.38 o
  -7   7  10      225.78      222.39       15.89 o
  -5   7  10    11563.07    12042.75      126.15 o
  -3   7  10     8098.73     8278.85       98.13 o
  -1   7  10      118.65       70.52       12.86 o
   1   7  10     1853.30     1948.82       40.71 o
   3   7  10      253.01      220.25       18.07 o
   5   7  10     1231.73     1197.80       34.38 o
   7   7  10       -5.56        0.00       12.35 o
   9   7  10     1569.12     1566.82       41.37 o
  11   7  10      -10.17        1.48       18.13 o
  13   7  10      429.67      398.37       25.58 o
  15   7  10     1271.21     1054.47       40.47 o
  17   7  10      268.78      272.65       45.20 o
 -28   8  10      953.54      931.25       47.07 o
 -26   8  10      106.75       49.02       20.38 o
 -24   8  10      476.14      407.62       36.01 o
 -22   8  10       47.60       25.47       14.11 o
 -20   8  10      564.43      524.90       31.82 o
 -18   8  10      490.61      414.36       28.24 o
 -16   8  10     1628.63     1667.78       37.46 o
 -14   8  10       25.65       10.25        6.37 o
 -12   8  10      905.57     1001.03       22.92 o
 -10   8  10        7.08        0.05       19.72 o
  -8   8  10      213.36      205.77       16.09 o
  -6   8  10     6452.79     6737.74       85.74 o
  -4   8  10      726.40      723.07       25.47 o
  -2   8  10      377.67      408.59       21.95 o
   0   8  10      203.25      208.80       16.91 o
   2   8  10       18.59        4.21       11.59 o
   4   8  10      426.30      335.34       21.99 o
   6   8  10       -0.84        5.87        2.88 o
   8   8  10      584.00      581.92       26.07 o
  10   8  10      362.47      275.76       24.42 o
  12   8  10      912.64      853.00       33.56 o
  14   8  10      177.33      136.10       18.75 o
  16   8  10      128.52      112.88       35.76 o
 -27   9  10       65.62       62.82       17.15 o
 -25   9  10       50.48       48.93       16.33 o
 -23   9  10      542.28      591.64       38.32 o
 -21   9  10       34.86       33.62       14.07 o
 -19   9  10      477.66      526.28       33.27 o
 -17   9  10     1543.68     1474.89       49.58 o
 -15   9  10        5.21        0.20        5.42 o
 -13   9  10     1636.93     1626.86       35.95 o
 -11   9  10      853.91      861.85       27.76 o
  -9   9  10     1209.12     1263.14       33.38 o
  -7   9  10     1825.03     1782.58       41.60 o
  -5   9  10     9825.21     9941.21      118.02 o
  -3   9  10        9.21        2.53       15.71 o
  -1   9  10     2118.41     2309.73       46.47 o
   1   9  10      356.28      368.25       22.86 o
   3   9  10      527.50      632.83       25.49 o
   5   9  10       21.38       18.46       11.05 o
   7   9  10       80.46      103.93       13.39 o
   9   9  10        2.62        0.07        6.48 o
  11   9  10       -8.12        8.79       12.63 o
  13   9  10       10.11        0.67       32.75 o
  15   9  10       42.85       33.61       19.23 o
 -26  10  10       22.47        5.04       20.49 o
 -24  10  10       52.64       41.06       16.64 o
 -22  10  10      441.74      340.00       35.44 o
 -20  10  10      122.03      114.05       19.30 o
 -18  10  10      853.74      695.99       38.36 o
 -16  10  10     1478.29     1368.27       63.52 o
 -14  10  10      643.24      649.09       25.54 o
 -12  10  10     1547.36     1530.20       39.26 o
 -10  10  10      123.70      135.42       13.91 o
  -8  10  10      196.04      223.56       17.04 o
  -6  10  10      675.83      705.42       26.21 o
  -4  10  10     1024.82     1071.78       32.48 o
  -2  10  10      433.11      420.59       25.13 o
   0  10  10     1534.28     1476.53       41.09 o
   2  10  10     1561.28     1415.23       42.38 o
   4  10  10     2106.74     1937.83       50.40 o
   6  10  10     4139.26     3881.24       74.75 o
   8  10  10      665.67      591.61       31.07 o
  10  10  10      371.79      312.83       31.56 o
  12  10  10      372.31      312.97       27.30 o
  14  10  10      257.74      235.99       27.50 o
 -25  11  10       16.45        1.55       11.12 o
 -23  11  10       24.40       47.92       14.03 o
 -21  11  10      148.10      167.43       21.29 o
 -17  11  10      371.77      354.01       47.21 o
 -15  11  10       13.69       36.59        8.64 o
 -13  11  10     1192.07     1111.07       35.66 o
 -11  11  10       23.83        6.96        8.47 o
  -9  11  10     1472.77     1310.20       40.10 o
  -7  11  10       35.03       40.40        9.83 o
  -5  11  10      325.07      312.81       22.61 o
  -3  11  10      107.00       87.38       14.23 o
  -1  11  10      112.72       83.77       14.79 o
   1  11  10      249.19      239.74       20.65 o
   3  11  10      365.72      399.68       25.35 o
   5  11  10      958.80      944.16       35.58 o
   7  11  10      114.28      115.95       16.20 o
   9  11  10       83.31       71.70       14.87 o
  11  11  10       93.40      135.57       15.99 o
  13  11  10       -9.06        8.87       14.76 o
 -20  12  10       10.29       25.78       61.25 o
 -18  12  10      317.81      207.64       44.80 o
 -16  12  10        2.23        0.11       12.31 o
 -14  12  10      264.67      270.61       20.88 o
 -12  12  10     1225.26     1222.48       38.07 o
 -10  12  10       24.23        4.97        8.94 o
  -8  12  10      475.47      524.96       27.65 o
  -6  12  10       -3.62        0.17       12.74 o
  -4  12  10      109.14      190.26       15.23 o
  -2  12  10      210.17      233.82       19.80 o
   0  12  10      827.33      868.17       33.28 o
   2  12  10     1266.93     1254.17       41.19 o
   4  12  10       75.16       69.36       14.35 o
   6  12  10      836.15      736.17       35.42 o
   8  12  10       22.74       38.25       12.81 o
  10  12  10      893.83      837.84       43.73 o
 -19  13  10       58.52       35.56       22.51 o
 -17  13  10       57.95       86.12       25.09 o
 -15  13  10      594.93      597.21       36.95 o
 -13  13  10      343.26      335.66       24.00 o
 -11  13  10      268.19      181.55       21.59 o
  -9  13  10       86.71      101.53       13.58 o
  -7  13  10     1134.80     1059.80       38.58 o
  -5  13  10     1222.42     1093.27       40.38 o
  -3  13  10       22.49       23.08       12.95 o
  -1  13  10      432.21      400.51       28.49 o
   1  13  10      116.88      117.45       16.58 o
   3  13  10     1224.06     1164.84       42.29 o
   5  13  10      250.03      240.27       23.66 o
   7  13  10      203.63      288.35       33.26 o
 -16  14  10       16.23        0.23       17.25 o
 -14  14  10      155.46      115.02       17.15 o
 -12  14  10       47.64       51.38       11.28 o
 -10  14  10       20.12       34.35       13.31 o
  -8  14  10      838.68      726.20       34.57 o
  -6  14  10       40.75       19.28       11.53 o
  -4  14  10      953.97      885.87       37.29 o
  -2  14  10       51.83       54.05       12.79 o
   0  14  10       -3.32       12.53        6.94 o
   2  14  10       89.61       80.54       14.31 o
 -13  15  10       10.81      129.01       48.31 o
 -11  15  10       49.13       82.83       12.40 o
  -9  15  10      302.98      362.55       28.94 o
  -7  15  10        0.00       15.21        5.58 o
 -31   1  11       25.96       41.50       14.56 o
 -29   1  11      458.66      406.60       36.73 o
 -27   1  11        0.07        4.36        3.28 o
 -25   1  11      271.85      267.32       26.06 o
 -23   1  11      143.28      222.26       18.79 o
 -21   1  11       -0.63        1.12        1.63 o
 -19   1  11     1916.70     2175.15       50.32 o
 -17   1  11      332.73      333.00       24.18 o
 -15   1  11      559.70      638.63       14.69 o
 -13   1  11      710.51      541.16       16.22 o
 -11   1  11      115.75       44.59        7.92 o
  -9   1  11     2824.86     2763.38       34.68 o
  -7   1  11     2350.32     1896.02       30.66 o
  -5   1  11     1832.45     1571.59       26.67 o
  -3   1  11      147.24       69.84        8.78 o
  -1   1  11     1396.10     1066.24       23.63 o
   1   1  11      408.70      504.70       16.68 o
   3   1  11      247.70      272.09       15.76 o
   5   1  11     3482.83     3718.86       54.27 o
   7   1  11      233.18      340.81       21.13 o
   9   1  11      983.25     1101.48       50.94 o
  11   1  11       67.27       25.16       12.35 o
  13   1  11      104.32      127.20       15.30 o
  15   1  11       85.00       67.98       12.86 o
 -32   2  11       14.29       25.68       13.00 o
 -30   2  11      -11.28        3.67       17.08 o
 -28   2  11       60.39       78.78       17.00 o
 -26   2  11      110.52      109.99       19.05 o
 -24   2  11      340.70      313.63       27.83 o
 -22   2  11     1318.33     1406.64       44.85 o
 -20   2  11      688.85      738.64       31.21 o
 -18   2  11     4505.27     4248.47       81.90 o
 -16   2  11     2652.91     2604.44       56.99 o
 -14   2  11     1632.07     1742.21       25.93 o
 -12   2  11      581.51      540.96       14.84 o
 -10   2  11     2164.47     1999.50       29.81 o
  -8   2  11     6135.04     5918.82       59.63 o
  -6   2  11     3408.50     3328.67       45.27 o
  -4   2  11     6391.52     6186.35       69.34 o
  -2   2  11      573.83      604.35       18.73 o
   0   2  11     3347.65     3338.70       50.36 o
   2   2  11       71.13       64.03        9.81 o
   4   2  11     6923.29     6966.29       85.23 o
   6   2  11      402.71      367.29       19.73 o
   8   2  11      723.33      819.11       25.36 o
  10   2  11      627.20      599.41       31.13 o
  12   2  11       98.58       84.48       17.27 o
  14   2  11       29.56       31.24        9.47 o
  16   2  11      286.74      276.88       22.75 o
 -31   3  11        6.13        6.74       26.58 o
 -29   3  11       31.48       19.31       15.19 o
 -27   3  11      756.59      635.29       38.75 o
 -25   3  11      676.51      781.13       35.49 o
 -23   3  11     1067.30     1030.08       41.75 o
 -21   3  11     3127.80     3213.20       70.63 o
 -19   3  11     1302.36     1129.79       41.72 o
 -17   3  11      505.89      480.83       25.29 o
 -15   3  11      590.04      556.20       15.86 o
 -13   3  11     1344.15     1204.89       23.64 o
 -11   3  11     2423.46     2534.17       32.70 o
  -9   3  11      693.52      561.07       16.32 o
  -7   3  11     4791.44     4595.94       50.58 o
  -5   3  11     1888.69     1680.84       27.89 o
  -3   3  11       25.08       42.80        6.68 o
  -1   3  11       14.37       11.95        6.31 o
   1   3  11       11.62       13.44       16.15 o
   3   3  11     1120.65      961.33       29.15 o
   5   3  11      393.88      268.45       20.33 o
   7   3  11     5374.59     5076.66       75.95 o
   9   3  11      236.13      309.60       17.91 o
  11   3  11      282.31      283.11       19.80 o
  13   3  11        9.32       10.19       33.27 o
  15   3  11       71.24       76.07       16.44 o
 -30   4  11       22.75       34.35       20.26 o
 -28   4  11      154.83      176.32       23.19 o
 -26   4  11      174.95      163.85       23.09 o
 -24   4  11      252.67      339.65       25.47 o
 -22   4  11     3665.28     3456.82       79.97 o
 -20   4  11     1498.84     1648.20       46.83 o
 -18   4  11     1565.57     1640.52       45.20 o
 -16   4  11     3511.76     3893.45       68.46 o
 -14   4  11     1852.75     2023.76       29.42 o
 -12   4  11     6029.85     6518.63       61.83 o
 -10   4  11     4445.73     4379.38       49.43 o
  -8   4  11     8886.90     8496.58       81.18 o
  -6   4  11       14.28       28.22        8.25 o
  -4   4  11    13336.18    13275.49      135.17 o
  -2   4  11      107.66       65.38       10.81 o
   0   4  11     4861.09     5241.43       66.98 o
   2   4  11      991.43     1148.70       27.86 o
   4   4  11     1115.25     1246.16       30.36 o
   6   4  11      104.82      169.11       12.54 o
   8   4  11     4023.39     4024.54       65.31 o
  10   4  11      664.83      638.82       26.16 o
  12   4  11     1462.00     1485.09       39.48 o
  14   4  11      204.75      168.76       22.58 o
 -31   5  11      131.71      137.70       30.57 o
 -29   5  11       28.18       51.39       19.23 o
 -27   5  11      202.44      209.82       26.23 o
 -25   5  11      416.97      450.22       33.08 o
 -23   5  11       27.00       43.97       13.00 o
 -21   5  11       91.80       72.62       16.24 o
 -19   5  11       86.76      179.27       14.81 o
 -17   5  11     3015.31     3308.60       64.81 o
 -15   5  11       42.68       72.10        6.69 o
 -13   5  11     3577.54     3877.62       44.83 o
 -11   5  11      176.71      206.42       10.72 o
  -9   5  11      758.73      820.22       18.24 o
  -7   5  11      756.63      671.78       22.66 o
  -5   5  11      612.41      550.86       21.00 o
  -3   5  11     1748.03     1719.79       36.43 o
  -1   5  11        3.90       15.23        7.31 o
   1   5  11      997.98     1018.11       28.61 o
   3   5  11       73.93       72.08       11.07 o
   5   5  11      -11.06        0.30       10.33 o
   7   5  11        0.06       12.55        2.94 o
   9   5  11      399.24      391.95       24.17 o
  11   5  11       47.92       35.18       11.59 o
  13   5  11      308.31      280.56       22.23 o
  15   5  11      265.05      305.93       26.19 o
 -30   6  11       74.55       74.64       17.91 o
 -28   6  11      266.22      180.84       29.66 o
 -26   6  11      455.63      422.97       36.42 o
 -24   6  11      470.41      559.17       35.32 o
 -22   6  11      310.13      296.67       27.31 o
 -20   6  11     5036.47     5457.61       95.77 o
 -18   6  11      151.42       63.26       18.21 o
 -16   6  11     2717.05     2902.74       61.48 o
 -14   6  11      362.43      460.89       14.89 o
 -12   6  11      458.73      448.50       15.39 o
 -10   6  11       19.54       19.21        6.02 o
  -8   6  11     5323.99     5218.33       71.67 o
  -6   6  11     2506.19     2779.79       45.29 o
  -4   6  11     6416.93     6420.89       82.63 o
  -2   6  11       -5.94        0.15       10.61 o
   0   6  11      571.94      489.79       22.18 o
   2   6  11       19.92       45.70       10.69 o
   4   6  11     1706.19     1644.96       40.08 o
   6   6  11      909.21     1040.39       29.95 o
   8   6  11     1644.70     1794.55       41.47 o
  10   6  11       -1.74        2.97        9.26 o
  12   6  11      195.27      228.81       18.14 o
  14   6  11       53.28       81.10       12.36 o
 -29   7  11      173.11      185.25       25.99 o
 -27   7  11      222.50      193.83       27.31 o
 -25   7  11      318.11      386.65       31.05 o
 -23   7  11      204.38      126.45       24.30 o
 -21   7  11     1629.33     1652.29       52.57 o
 -19   7  11       98.32      107.27       16.67 o
 -17   7  11      329.01      358.63       25.47 o
 -15   7  11      374.64      387.42       15.60 o
 -13   7  11     2154.47     2196.15       35.55 o
 -11   7  11      862.28      748.84       23.51 o
  -9   7  11     6395.41     6442.55       83.36 o
  -7   7  11     6517.93     6735.35       84.85 o
  -5   7  11     6873.99     7292.84       88.83 o
  -3   7  11     7021.40     7076.58       90.72 o
  -1   7  11     6497.58     6671.44       87.19 o
   1   7  11     4481.84     4865.09       69.80 o
   3   7  11     1141.12     1047.57       33.50 o
   5   7  11     1866.90     2011.71       43.91 o
   7   7  11       33.52       15.45        9.97 o
   9   7  11      198.85      170.27       18.64 o
  11   7  11        6.31        0.90       14.85 o
  13   7  11      454.07      358.74       31.84 o
  15   7  11      580.00      435.53       36.02 o
  17   7  11      520.87      432.46       58.79 o
 -28   8  11     1398.18     1392.80       56.68 o
 -26   8  11       79.02       46.93       18.68 o
 -24   8  11      978.63     1075.46       45.00 o
 -22   8  11      267.45      212.21       27.28 o
 -20   8  11      312.72      374.12       27.13 o
 -18   8  11      258.31      357.36       24.13 o
 -16   8  11       -0.19        0.44        3.67 o
 -14   8  11        1.10       13.69        3.70 o
 -12   8  11     1675.79     1719.43       44.57 o
 -10   8  11      925.65     1050.48       28.62 o
  -8   8  11     5729.21     5969.58       80.25 o
  -6   8  11     9150.06     9603.95      110.63 o
  -4   8  11     1891.09     1894.61       42.44 o
  -2   8  11       43.22       41.08        9.99 o
   0   8  11     3004.17     3119.45       56.34 o
   2   8  11     1528.14     1567.16       39.66 o
   4   8  11     2915.79     3111.68       57.47 o
   6   8  11        1.22       14.44        8.34 o
   8   8  11      540.89      549.24       28.28 o
  10   8  11       49.81       50.14       11.65 o
  12   8  11      960.98      856.70       35.73 o
  14   8  11      771.31      603.60       35.65 o
  16   8  11      348.05      296.02       50.25 o
 -27   9  11      102.30      135.20       20.12 o
 -25   9  11      102.28      116.41       19.95 o
 -23   9  11     1008.03      857.95       44.85 o
 -21   9  11      273.57      279.14       27.02 o
 -19   9  11      495.28      458.25       32.36 o
 -17   9  11     1773.18     1835.11       53.40 o
 -15   9  11       41.75       54.99        9.72 o
 -13   9  11     2781.26     2742.40       53.06 o
 -11   9  11       10.29        0.11       18.79 o
  -9   9  11     4320.93     4367.02       69.15 o
  -7   9  11      831.37      872.34       28.63 o
  -5   9  11     2463.65     2480.53       50.73 o
  -3   9  11     2622.77     2830.42       53.03 o
  -1   9  11     2911.89     2897.34       57.04 o
   1   9  11     2158.47     2296.08       49.09 o
   3   9  11     3518.68     3554.05       65.31 o
   5   9  11     3737.04     3788.60       69.07 o
   7   9  11      100.92       94.61       14.99 o
   9   9  11     2428.00     2361.95       69.09 o
  11   9  11       20.34        6.27       13.73 o
  13   9  11       52.55       61.10       14.38 o
 -26  10  11      -21.56        1.23        9.24 o
 -24  10  11      350.12      294.80       32.58 o
 -22  10  11       45.13       52.49       14.36 o
 -20  10  11      200.86      236.85       23.79 o
 -18  10  11      402.35      321.22       46.64 o
 -14  10  11       37.95       25.92        9.60 o
 -12  10  11       45.91       47.65        9.99 o
 -10  10  11       14.91        0.33       10.65 o
  -8  10  11      166.01      181.47       16.46 o
  -6  10  11     2410.35     2459.23       51.80 o
  -4  10  11      219.27      220.67       18.92 o
  -2  10  11     1524.50     1723.06       41.50 o
   0  10  11     1412.51     1492.94       40.66 o
   2  10  11       22.80       19.26        9.66 o
   4  10  11      279.88      252.59       22.30 o
   6  10  11       85.02       64.85       14.24 o
   8  10  11       87.86      110.21       14.98 o
  10  10  11        5.86        6.34       13.36 o
  12  10  11      157.22      151.26       19.30 o
 -25  11  11       -3.10        3.01       10.08 o
 -23  11  11      -19.97        2.30        9.55 o
 -21  11  11      590.46      431.81       58.26 o
 -17  11  11     1453.65     1271.36       80.07 o
 -15  11  11       48.75       62.75       11.07 o
 -13  11  11      441.77      352.64       25.99 o
 -11  11  11       15.32       30.79       14.73 o
  -9  11  11     2563.98     2584.61       55.15 o
  -7  11  11      278.56      257.53       21.54 o
  -5  11  11     4974.15     5080.38       81.95 o
  -3  11  11      423.73      420.71       26.44 o
  -1  11  11      733.75      709.75       30.51 o
   1  11  11       61.64       51.26       12.72 o
   3  11  11      526.62      477.22       29.09 o
   5  11  11      104.71      105.44       16.11 o
   7  11  11      454.99      410.28       30.03 o
   9  11  11      193.31      131.67       20.63 o
  11  11  11      150.22      159.15       22.37 o
 -20  12  11       37.19        2.28       21.24 o
 -18  12  11     1047.19      968.60       69.73 o
 -16  12  11       80.04       60.68       26.98 o
 -14  12  11      772.04      710.29       30.31 o
 -12  12  11      107.44       87.07       14.77 o
 -10  12  11       -1.63        0.00        8.76 o
  -8  12  11       73.75       40.87       12.82 o
  -6  12  11       66.92       68.64       12.35 o
  -4  12  11        4.77        0.03       12.29 o
  -2  12  11       20.10       27.72       16.11 o
   0  12  11      336.75      278.60       25.23 o
   2  12  11       16.69       28.14       13.48 o
   4  12  11      449.04      444.80       29.32 o
   6  12  11       76.80       74.80       14.97 o
   8  12  11       74.22       81.56       17.18 o
 -19  13  11      -20.13        1.51       13.37 o
 -17  13  11       59.05        1.85       22.08 o
 -15  13  11       -4.94       16.54       19.40 o
 -13  13  11      196.77      168.57       19.24 o
 -11  13  11      868.96      803.70       33.79 o
  -9  13  11      991.42      914.55       36.47 o
  -7  13  11       18.31       16.29       14.87 o
  -5  13  11      143.48      129.38       17.61 o
  -3  13  11     1205.17     1158.74       41.09 o
  -1  13  11       55.49       46.59       13.49 o
   1  13  11      250.57      244.72       23.12 o
   3  13  11       16.99       10.73        9.97 o
   5  13  11       64.00       56.94       21.56 o
 -14  14  11      138.65      139.81       16.54 o
 -12  14  11       69.14       70.86       13.28 o
 -10  14  11       63.54       50.10       12.67 o
  -8  14  11       35.40       58.85       12.28 o
  -6  14  11      160.82      157.21       19.25 o
  -4  14  11       48.86       54.41       13.20 o
  -2  14  11        8.46        4.75       12.85 o
   0  14  11       21.73       37.12       15.88 o
 -32   0  12       13.61        0.13       20.20 o
 -30   0  12      106.13      271.06       29.40 o
 -28   0  12       11.09        7.77       64.99 o
 -26   0  12       -9.90        0.02       45.96 o
 -24   0  12     2698.10     2629.23       97.73 o
 -22   0  12     1127.68     1122.71       58.20 o
 -20   0  12    10484.51    10832.36      212.57 o
 -18   0  12     1470.90     1194.75       60.56 o
 -16   0  12    38915.65    38684.21      594.88 o
 -14   0  12     4422.65     4476.17       68.63 o
 -12   0  12    27394.93    27898.66      292.87 o
 -10   0  12     1754.99     1908.76       37.69 o
  -8   0  12     5983.27     6255.23      115.17 o
  -6   0  12     6780.51     6953.27       92.24 o
  -4   0  12     8592.99     8722.24      111.75 o
  -2   0  12    21202.70    22091.70      235.58 o
   0   0  12    18345.29    18249.42      209.46 o
   4   0  12       28.49        9.23       14.19 o
   6   0  12     6629.67     6725.31      153.13 o
   8   0  12      761.96      806.90       47.36 o
  10   0  12     1403.23     1230.90       64.40 o
  12   0  12      664.12      565.89       44.95 o
  14   0  12      -15.41       19.16        8.94 o
 -31   1  12       57.40       24.20       16.21 o
 -29   1  12        1.30        1.19        8.91 o
 -27   1  12      180.26      167.38       24.29 o
 -25   1  12      648.98      771.39       34.00 o
 -23   1  12      509.01      666.42       29.06 o
 -21   1  12        8.74       31.90       16.57 o
 -19   1  12      454.79      434.28       24.92 o
 -17   1  12       45.72       28.20       11.35 o
 -15   1  12     4617.71     4553.80       50.44 o
 -13   1  12      241.15      232.39       11.29 o
 -11   1  12      185.80      138.58       10.20 o
  -9   1  12     2307.09     2100.51       31.42 o
  -7   1  12       50.03       42.59        5.96 o
  -5   1  12     3363.28     3173.21       40.39 o
  -3   1  12       -0.18        0.16        1.30 o
  -1   1  12      883.96     1006.96       24.09 o
   1   1  12     3589.15     3520.92       53.88 o
   3   1  12      212.36      213.11       15.40 o
   5   1  12      496.46      490.17       26.62 o
   7   1  12       -2.16        2.68        8.34 o
   9   1  12      175.27      172.91       26.35 o
  11   1  12     1522.60     1531.95       48.04 o
  13   1  12       50.60       31.28       11.52 o
  15   1  12       10.08       18.17       25.81 o
 -32   2  12      126.11      130.39       21.43 o
 -30   2  12      359.39      232.15       33.47 o
 -28   2  12      147.30      121.25       22.45 o
 -26   2  12       40.80        0.62       13.61 o
 -24   2  12       14.17        4.89       12.34 o
 -22   2  12     1401.18     1511.20       46.39 o
 -20   2  12       -8.14       14.05       21.00 o
 -18   2  12     1405.67     1450.01       42.47 o
 -16   2  12     8130.02     8242.41      118.20 o
 -14   2  12      264.52      251.48       12.48 o
 -12   2  12     4885.54     4918.10       52.38 o
 -10   2  12      189.54      227.12       10.27 o
  -8   2  12    11128.51    11177.01       96.16 o
  -6   2  12     3412.97     3508.70       41.01 o
  -4   2  12     1492.49     1607.90       31.26 o
  -2   2  12     3862.94     3842.89       55.71 o
   0   2  12      187.17      175.07       14.04 o
   2   2  12     6275.56     6605.10       79.95 o
   4   2  12      492.58      493.62       20.45 o
   6   2  12       -4.00        5.53        9.50 o
   8   2  12     1260.07     1341.99       43.91 o
  10   2  12      156.31       83.36       19.77 o
  12   2  12       38.73       29.91       16.07 o
  14   2  12       10.83        0.29       19.01 o
  16   2  12       -5.86       10.58       16.60 o
 -31   3  12       73.45       54.17       19.31 o
 -29   3  12       49.73       19.05       16.91 o
 -27   3  12        3.13       14.10       16.20 o
 -25   3  12      280.98      186.63       27.09 o
 -23   3  12       30.46       28.38       12.04 o
 -21   3  12     2851.84     2689.23       67.22 o
 -19   3  12     1740.18     1766.15       48.61 o
 -17   3  12       21.13        0.25        9.11 o
 -15   3  12        2.34        0.10        4.06 o
 -13   3  12      376.79      376.54       13.00 o
 -11   3  12       78.23       62.35        7.22 o
  -9   3  12        3.85        2.67        5.13 o
  -7   3  12      444.82      454.77       13.63 o
  -5   3  12       22.70       11.05        6.57 o
  -3   3  12     1937.20     1988.45       37.43 o
  -1   3  12     2378.68     2273.13       43.01 o
   1   3  12        4.21       14.12       10.54 o
   3   3  12     1251.00     1356.63       32.06 o
   5   3  12       14.20       16.81        8.43 o
   7   3  12       81.19      116.98       11.90 o
   9   3  12      211.71      180.36       22.78 o
  11   3  12       40.44       81.30       14.51 o
  13   3  12       29.62       65.05       13.67 o
  15   3  12      514.58      494.26       27.58 o
 -30   4  12      101.27       95.29       20.15 o
 -28   4  12      298.84      333.02       30.52 o
 -26   4  12      464.38      430.91       35.66 o
 -24   4  12      640.97      546.96       34.90 o
 -22   4  12       35.69       23.12       11.86 o
 -20   4  12     1022.95     1046.45       38.30 o
 -18   4  12      365.65      287.66       24.41 o
 -16   4  12     1075.73     1352.87       35.95 o
 -14   4  12      406.09      406.79       13.91 o
 -12   4  12      535.16      604.80       15.75 o
 -10   4  12      500.31      444.23       14.84 o
  -8   4  12     1199.34     1293.80       25.42 o
  -6   4  12       90.38      142.77       10.22 o
  -4   4  12      174.66      210.83       13.55 o
  -2   4  12      335.92      355.86       18.93 o
   0   4  12     2907.26     2877.91       50.20 o
   2   4  12      109.50      121.43       12.44 o
   4   4  12      424.41      403.17       22.09 o
   6   4  12     1132.17     1118.79       32.89 o
   8   4  12       58.61       57.07       11.18 o
  10   4  12       38.27       91.53       10.56 o
  12   4  12      580.31      503.10       35.31 o
  14   4  12      283.89      313.95       27.25 o
 -29   5  12      128.09       60.20       22.52 o
 -27   5  12      127.46      127.62       22.30 o
 -25   5  12       10.18        0.35       39.22 o
 -23   5  12       25.28       38.23       13.44 o
 -21   5  12       98.88       86.07       16.85 o
 -19   5  12       24.58       17.82       10.59 o
 -17   5  12      118.50      114.78       15.36 o
 -15   5  12      475.76      581.97       15.69 o
 -13   5  12       62.86       57.52        7.62 o
 -11   5  12     3971.56     3907.25       48.29 o
  -9   5  12     1812.07     1603.48       43.86 o
  -7   5  12      389.10      451.23       17.53 o
  -5   5  12     1588.98     1641.39       35.18 o
  -3   5  12      250.34      239.74       16.72 o
  -1   5  12     1625.84     1922.67       37.16 o
   1   5  12        1.76       23.73        5.68 o
   3   5  12      443.89      452.05       21.80 o
   5   5  12       81.11      120.11       12.10 o
   7   5  12      615.65      618.72       25.69 o
   9   5  12        5.11        3.98       13.34 o
  11   5  12      454.22      453.79       25.46 o
  13   5  12       39.40       56.99       13.52 o
  15   5  12      122.72      112.66       19.76 o
 -30   6  12      283.71      278.64       30.64 o
 -28   6  12      304.80      302.50       31.75 o
 -26   6  12      354.69      387.68       31.86 o
 -24   6  12      131.43      135.03       20.11 o
 -22   6  12      636.07      698.53       33.45 o
 -20   6  12      475.25      551.54       30.51 o
 -18   6  12      831.17     1025.33       34.28 o
 -16   6  12      598.84      645.42       27.86 o
 -14   6  12      322.57      298.86       14.53 o
 -12   6  12       27.84       36.61        6.18 o
 -10   6  12     3830.54     3859.41       69.64 o
  -8   6  12     2986.44     3019.62       51.17 o
  -6   6  12      175.35      201.63       14.50 o
  -4   6  12       37.50       34.95        8.89 o
  -2   6  12      723.00      727.59       25.08 o
   0   6  12       46.63       93.33        9.71 o
   2   6  12       66.71      130.06       11.07 o
   4   6  12      232.51      280.65       18.05 o
   6   6  12      820.26      917.21       29.58 o
   8   6  12     2592.25     2691.77       54.47 o
  10   6  12       24.54       39.33        9.70 o
  12   6  12      283.62      293.66       21.84 o
  14   6  12      390.79      438.95       32.59 o
 -29   7  12     1267.61     1103.74       54.07 o
 -27   7  12      696.44      589.32       40.14 o
 -25   7  12        3.24        2.70       13.34 o
 -23   7  12      126.11      175.72       20.32 o
 -21   7  12       44.93       57.71       14.15 o
 -19   7  12       49.31       43.88       13.84 o
 -17   7  12       23.71       14.17       11.16 o
 -15   7  12      507.34      533.93       17.53 o
 -13   7  12     4090.64     4055.34       62.46 o
 -11   7  12      440.36      426.76       21.19 o
  -9   7  12     7309.65     7193.51      111.03 o
  -7   7  12       30.20       21.56        8.97 o
  -5   7  12       49.89       57.22        9.93 o
  -3   7  12     1394.39     1422.31       36.14 o
  -1   7  12     1243.95     1291.67       34.77 o
   1   7  12       18.53       14.26        8.55 o
   3   7  12      439.47      419.87       23.07 o
   5   7  12      212.65      217.59       18.59 o
   7   7  12      229.01      272.22       19.41 o
   9   7  12       78.87       77.97       13.56 o
  11   7  12       25.20       43.10       12.38 o
  13   7  12       12.53       22.25       29.65 o
  15   7  12      -17.42       46.85        7.75 o
 -28   8  12     1028.95      885.30       48.27 o
 -26   8  12      588.16      651.81       41.44 o
 -24   8  12       37.64       12.99       14.29 o
 -22   8  12      510.74      532.99       36.62 o
 -20   8  12      222.45      255.39       23.75 o
 -18   8  12     1211.41     1294.65       43.81 o
 -16   8  12     1342.00     1417.36       43.69 o
 -14   8  12      801.03      879.71       26.46 o
 -12   8  12       93.93      121.58       11.92 o
 -10   8  12      896.08      943.38       28.67 o
  -8   8  12       -1.37        4.81        4.84 o
  -6   8  12      991.85     1093.65       31.03 o
  -4   8  12      105.71      119.40       13.29 o
  -2   8  12     1707.16     1841.51       41.87 o
   0   8  12       73.39       74.59       12.38 o
   2   8  12        1.80        3.71        5.95 o
   4   8  12       10.36        3.27       23.42 o
   6   8  12      252.84      291.92       20.84 o
   8   8  12      143.06      171.83       17.34 o
  10   8  12      620.42      671.80       38.45 o
  12   8  12      315.63      283.35       25.35 o
  14   8  12      577.11      590.38       32.50 o
 -27   9  12      535.34      468.28       40.55 o
 -25   9  12      354.30      326.01       32.31 o
 -23   9  12      522.12      486.32       38.41 o
 -21   9  12      410.90      441.93       33.03 o
 -19   9  12      229.34      151.60       23.71 o
 -17   9  12     3152.20     3147.33      110.56 o
 -15   9  12       36.45       27.68        9.48 o
 -13   9  12     1377.98     1287.92       37.18 o
 -11   9  12      937.18      903.32       30.53 o
  -9   9  12     2082.24     2182.73       46.50 o
  -7   9  12     1262.43     1288.96       36.04 o
  -5   9  12       -1.29        1.71        6.73 o
  -3   9  12      907.80      966.71       31.44 o
  -1   9  12      145.22      127.05       16.04 o
   1   9  12     1007.97     1007.01       34.08 o
   3   9  12        1.24       13.23        6.05 o
   5   9  12      847.40      886.16       32.38 o
   7   9  12      147.06      143.30       17.37 o
   9   9  12       13.80       20.63       11.81 o
  11   9  12      362.30      287.68       32.58 o
  13   9  12     1450.72     1311.94       55.54 o
 -26  10  12      702.10      685.59       54.03 o
 -24  10  12       23.94       44.08       13.85 o
 -22  10  12        5.68        3.19       33.04 o
 -20  10  12      303.38      262.03       43.29 o
 -18  10  12      341.90      323.47       44.20 o
 -16  10  12        3.25        1.06       17.83 o
 -14  10  12     2162.43     2004.91       48.95 o
 -12  10  12     3485.54     3625.30       63.85 o
 -10  10  12       11.35       20.42       24.06 o
  -8  10  12       85.28       83.73       13.08 o
  -6  10  12      227.66      247.26       19.04 o
  -4  10  12     1340.10     1422.44       39.25 o
  -2  10  12     1132.12     1085.26       36.68 o
   0  10  12      610.33      540.82       27.74 o
   2  10  12       -4.31        2.05       14.69 o
   4  10  12       13.63       14.05        8.98 o
   6  10  12      200.42      161.94       20.55 o
   8  10  12       25.85       63.66       16.29 o
  10  10  12        3.28        9.05       13.15 o
 -23  11  12       71.45       98.96       24.91 o
 -21  11  12      761.04      568.95       57.98 o
 -19  11  12      193.42      260.74       38.17 o
 -17  11  12     2159.35     2018.32       98.30 o
 -15  11  12     3141.81     3312.38       62.08 o
 -13  11  12      983.81      930.88       34.00 o
 -11  11  12     2358.66     2433.38       53.28 o
  -9  11  12     1879.52     1884.15       47.48 o
  -7  11  12     4739.35     4879.27       80.46 o
  -5  11  12       10.73       10.51       23.87 o
  -3  11  12     3363.48     3484.39       67.03 o
  -1  11  12       67.68       88.54       13.46 o
   1  11  12     3901.33     3893.71       74.86 o
   3  11  12      378.82      298.38       26.93 o
   5  11  12      493.57      508.62       29.82 o
   7  11  12       78.83       43.44       14.97 o
   9  11  12      127.20      162.60       17.92 o
 -20  12  12       95.89       66.09       29.34 o
 -18  12  12      251.39      234.19       41.21 o
 -16  12  12       36.85       14.22       21.94 o
 -14  12  12       10.94       13.47       19.85 o
 -12  12  12      126.81      125.96       15.90 o
 -10  12  12       20.53        1.51        8.18 o
  -8  12  12       65.24       64.11       13.03 o
  -6  12  12       70.93       71.54       13.56 o
  -4  12  12       15.80       36.58        9.29 o
  -2  12  12       31.53       27.55       12.20 o
   0  12  12       32.41       62.26       12.73 o
   2  12  12       80.25      109.57       14.98 o
   4  12  12      193.50      174.83       20.57 o
   6  12  12       25.11       25.01       12.73 o
 -17  13  12      231.91      161.52       38.31 o
 -15  13  12     1854.98     1711.09       62.32 o
 -13  13  12       38.39       62.50       12.27 o
 -11  13  12      449.89      419.21       29.19 o
  -9  13  12       71.21       55.71       14.07 o
  -7  13  12       14.71        7.93       11.22 o
  -5  13  12       -9.51        0.39       16.64 o
  -3  13  12      229.13      227.70       22.91 o
  -1  13  12       59.04       37.59       14.19 o
   1  13  12     1558.09     1509.45       48.92 o
 -14  14  12       25.84       17.65       14.28 o
 -12  14  12       58.15       58.50       12.72 o
 -10  14  12      191.40      211.56       19.85 o
  -8  14  12      291.75      276.58       24.59 o
  -6  14  12      744.45      706.93       33.40 o
  -4  14  12       46.39       69.45       12.71 o
 -31   1  13      555.10      749.05       41.95 o
 -29   1  13      648.74      556.76       44.07 o
 -27   1  13      501.71      669.77       36.63 o
 -25   1  13     1430.74     1363.75       50.17 o
 -23   1  13      105.76      146.23       16.68 o
 -21   1  13     2967.46     2841.97       68.33 o
 -19   1  13     4913.79     5147.77       88.73 o
 -17   1  13      629.15      689.43       27.83 o
 -15   1  13     2320.22     2435.01       33.48 o
 -13   1  13      502.85      419.29       17.40 o
 -11   1  13     1320.74     1486.12       23.82 o
  -9   1  13       24.98       11.61        4.40 o
  -7   1  13     1596.39     1739.91       30.60 o
  -5   1  13       72.03      112.99        7.27 o
  -3   1  13       81.24      121.02        9.72 o
  -1   1  13      382.93      510.89       18.99 o
   1   1  13      108.34       86.55       11.85 o
   3   1  13     1377.85     1481.60       43.99 o
   5   1  13     5062.65     4874.88       94.04 o
   7   1  13       92.18       78.93       20.69 o
   9   1  13     1363.33     1214.27       46.45 o
  11   1  13       68.17      116.65       13.21 o
  13   1  13     1101.47     1025.70       42.74 o
  15   1  13      158.74      217.71       17.49 o
 -32   2  13       31.44       61.57       20.49 o
 -30   2  13      292.75      373.49       31.14 o
 -28   2  13      292.03      259.29       29.46 o
 -26   2  13       27.04       43.88       12.97 o
 -24   2  13       56.10       64.06       13.59 o
 -22   2  13       30.37       72.96       11.13 o
 -20   2  13      346.14      358.74       26.08 o
 -18   2  13       52.02       34.89       12.43 o
 -16   2  13     2283.20     2338.63       52.90 o
 -14   2  13       16.91       12.50        6.47 o
 -12   2  13       11.11        4.48       12.17 o
 -10   2  13      288.88      212.94       12.87 o
  -8   2  13      443.52      456.22       13.91 o
  -6   2  13     1095.98      856.19       27.05 o
  -4   2  13      636.84      717.04       21.29 o
  -2   2  13     1704.43     1620.70       35.93 o
   0   2  13     4770.68     4910.48       67.34 o
   2   2  13     2246.65     2517.31       43.51 o
   4   2  13      730.08      734.18       33.39 o
   6   2  13      142.32      144.21       19.12 o
   8   2  13      196.86      185.27       22.68 o
  10   2  13      136.38      142.19       26.13 o
  12   2  13      385.82      308.40       29.12 o
  14   2  13      804.56      716.84       36.23 o
 -31   3  13      182.57      151.00       25.23 o
 -29   3  13     1478.97     1482.68       57.12 o
 -27   3  13       13.77       11.71       21.37 o
 -25   3  13     1803.55     1647.38       57.58 o
 -23   3  13      683.28      672.48       33.80 o
 -21   3  13     1214.77     1199.57       42.99 o
 -19   3  13     1514.74     1537.31       45.60 o
 -17   3  13      554.91      534.00       26.60 o
 -15   3  13     1742.76     1766.87       29.19 o
 -13   3  13     2015.35     1883.64       31.31 o
 -11   3  13     9272.69     9080.42       85.99 o
  -9   3  13     1867.92     1911.88       29.35 o
  -7   3  13     6589.78     6766.83       80.48 o
  -5   3  13     2635.44     2412.00       45.52 o
  -3   3  13     6049.48     6200.70       77.98 o
  -1   3  13      694.87      696.97       23.61 o
   1   3  13     1322.97     1318.01       33.25 o
   3   3  13     1642.32     1790.83       38.16 o
   5   3  13     3616.03     3602.66       61.08 o
   7   3  13       34.54       29.90       12.61 o
   9   3  13     6692.49     6711.29      118.34 o
  11   3  13      588.55      498.21       35.66 o
  13   3  13     1726.24     1614.32       75.88 o
  15   3  13      710.28      647.38       33.55 o
 -30   4  13       45.88       97.92       16.33 o
 -28   4  13       61.58       38.15       17.55 o
 -26   4  13      117.97      197.57       20.49 o
 -24   4  13      806.33      793.42       38.56 o
 -22   4  13      182.19      182.64       21.09 o
 -20   4  13      328.74      317.86       25.60 o
 -18   4  13       -0.92        0.44        1.98 o
 -16   4  13      287.44      235.91       21.89 o
 -14   4  13        1.79        1.89        3.48 o
 -12   4  13      863.53      816.61       20.34 o
 -10   4  13       37.81       27.70        6.01 o
  -8   4  13      425.48      484.17       18.28 o
  -6   4  13      868.54      908.30       25.46 o
  -4   4  13     2389.58     2637.30       44.53 o
  -2   4  13      387.67      428.39       19.34 o
   0   4  13       40.75       87.80        9.05 o
   2   4  13      103.13      154.56       12.41 o
   4   4  13     1454.67     1353.87       37.33 o
   6   4  13     1023.14     1007.60       32.27 o
   8   4  13     1634.77     1674.92       41.86 o
  10   4  13     1141.78     1201.81       45.08 o
  12   4  13       71.08      111.27       15.66 o
  14   4  13       23.81       53.26       16.86 o
 -31   5  13      354.21      339.92       45.55 o
 -29   5  13      217.33      134.97       26.71 o
 -27   5  13      143.37      127.15       21.99 o
 -25   5  13      449.50      410.38       34.58 o
 -23   5  13        3.26        0.07       14.97 o
 -21   5  13      291.39      234.15       25.40 o
 -19   5  13      728.89      796.55       32.39 o
 -17   5  13       67.31      126.22       12.70 o
 -15   5  13     1287.57     1187.36       26.16 o
 -13   5  13       45.70       43.73        7.06 o
 -11   5  13      726.84      752.42       23.32 o
  -9   5  13      810.25      850.59       25.08 o
  -7   5  13      894.41     1165.50       26.50 o
  -5   5  13     1581.98     1521.19       36.48 o
  -3   5  13      948.90     1054.61       28.53 o
  -1   5  13       13.64       30.37        9.85 o
   1   5  13       -0.81        0.81        2.42 o
   3   5  13      299.35      224.84       20.38 o
   5   5  13      225.97      175.74       18.55 o
   7   5  13      459.59      396.37       25.34 o
   9   5  13       29.79       49.75       10.84 o
  11   5  13      286.13      206.12       27.53 o
  13   5  13      801.71      745.53       39.93 o
  15   5  13      350.35      254.22       50.69 o
 -30   6  13      129.48      220.59       31.91 o
 -28   6  13      409.03      446.86       35.71 o
 -26   6  13      152.65      208.29       23.28 o
 -24   6  13      323.17      386.76       29.12 o
 -22   6  13      397.92      538.06       30.87 o
 -20   6  13      244.40      204.17       23.73 o
 -18   6  13       14.15        3.19       11.88 o
 -16   6  13       76.48       32.80       13.05 o
 -14   6  13      515.36      465.17       17.15 o
 -12   6  13     1823.89     1700.73       38.57 o
 -10   6  13      569.89      597.72       22.18 o
  -8   6  13      572.54      569.37       22.64 o
  -6   6  13      737.57      720.07       25.28 o
  -4   6  13      917.30      933.42       28.54 o
  -2   6  13     2299.86     2397.21       47.01 o
   0   6  13        3.76       14.87        9.27 o
   2   6  13     1754.28     2033.66       42.05 o
   4   6  13       15.61       16.64       10.56 o
   6   6  13      467.40      487.31       24.66 o
   8   6  13       12.82       37.82        7.12 o
  10   6  13      628.08      566.06       29.73 o
  12   6  13       33.19       15.70       13.32 o
  14   6  13       24.58       40.51       15.01 o
 -29   7  13      460.05      385.40       52.83 o
 -27   7  13      221.43      116.89       26.95 o
 -25   7  13       31.92       27.97       14.75 o
 -23   7  13      322.45      276.10       29.42 o
 -21   7  13      129.47      133.81       18.76 o
 -19   7  13      398.92      372.33       27.91 o
 -17   7  13      822.32      776.26       33.63 o
 -15   7  13      889.36      883.02       27.31 o
 -13   7  13      320.21      340.66       19.40 o
 -11   7  13     2961.98     2990.58       53.53 o
  -9   7  13     2264.25     2462.20       46.18 o
  -7   7  13      355.13      356.62       21.69 o
  -5   7  13      148.42      181.74       15.11 o
  -3   7  13      324.62      315.42       21.01 o
  -1   7  13       10.26       19.05       20.27 o
   1   7  13       51.55       83.61       11.04 o
   3   7  13      947.58     1025.29       32.14 o
   5   7  13        9.33       17.70       19.06 o
   7   7  13       90.26       98.79       14.42 o
   9   7  13       93.93       77.11       14.37 o
  11   7  13      399.27      485.81       27.64 o
  13   7  13      392.15      331.74       33.53 o
 -28   8  13     2405.53     2328.12      103.06 o
 -26   8  13      151.87      141.87       22.61 o
 -24   8  13     3914.21     3854.69       91.84 o
 -22   8  13      852.30      963.62       40.15 o
 -20   8  13       74.81      124.80       15.16 o
 -18   8  13       80.20       53.19       24.54 o
 -16   8  13       -5.85       12.86       22.46 o
 -14   8  13        7.82        1.91       11.33 o
 -12   8  13     1283.14     1216.91       35.17 o
 -10   8  13       45.40       51.29       10.06 o
  -8   8  13       66.82       82.90       11.28 o
  -6   8  13      791.41      815.59       28.58 o
  -4   8  13        9.55       17.77       15.01 o
  -2   8  13      136.78      144.91       15.68 o
   0   8  13        2.28        2.54        7.25 o
   2   8  13       -4.24        1.28       11.09 o
   4   8  13       71.33      117.84       13.32 o
   6   8  13      361.65      379.07       25.03 o
   8   8  13     2655.55     2771.08       59.88 o
  10   8  13      143.30       98.63       17.28 o
  12   8  13     2608.17     2706.15       75.71 o
 -27   9  13      450.46      328.41       50.62 o
 -25   9  13      831.34      762.07       42.54 o
 -23   9  13        3.29        3.04       11.71 o
 -21   9  13      182.20      211.57       35.33 o
 -19   9  13      603.46      638.61       50.58 o
 -17   9  13       23.48        9.20       17.73 o
 -15   9  13       17.16       20.88        9.23 o
 -13   9  13     1318.23     1389.90       36.82 o
 -11   9  13      235.85      217.43       18.49 o
  -9   9  13      249.49      259.65       19.41 o
  -7   9  13     1769.86     1789.95       44.02 o
  -5   9  13      756.68      739.79       28.92 o
  -3   9  13      179.54      184.39       17.74 o
  -1   9  13        9.75        1.20       23.26 o
   1   9  13      476.53      467.67       28.18 o
   3   9  13      160.73      165.45       17.64 o
   5   9  13      941.40     1052.92       34.95 o
   7   9  13      136.75      173.04       17.14 o
   9   9  13      767.96      731.87       43.69 o
  11   9  13       38.13       76.41       13.17 o
 -24  10  13        9.70       58.80       51.81 o
 -22  10  13      387.52      332.95       49.99 o
 -20  10  13      546.42      638.06       56.32 o
 -16  10  13      286.24      281.25       44.03 o
 -14  10  13     2954.53     2992.90       59.00 o
 -12  10  13       37.51       72.81       10.77 o
 -10  10  13     3286.25     3244.17       63.33 o
  -8  10  13       70.92       67.03       12.79 o
  -6  10  13       84.98       99.31       13.28 o
  -4  10  13       23.38       40.15       10.53 o
  -2  10  13     1788.79     1855.29       47.37 o
   0  10  13      151.91      137.63       17.72 o
   2  10  13      506.57      595.69       30.14 o
   4  10  13       89.69       81.62       15.34 o
   6  10  13       27.56       25.05       12.09 o
   8  10  13      -17.40        1.22       11.96 o
 -19  11  13      281.19      230.51       42.75 o
 -17  11  13       10.93       10.35       67.33 o
 -15  11  13      893.86      843.20       32.84 o
 -13  11  13      193.35      197.11       18.73 o
 -11  11  13      509.15      496.09       28.04 o
  -9  11  13      121.93      120.36       15.53 o
  -7  11  13      330.05      296.19       24.32 o
  -5  11  13       44.71       31.96       12.30 o
  -3  11  13     1570.22     1503.21       45.67 o
  -1  11  13      673.48      666.24       32.42 o
   1  11  13     1304.09     1297.56       42.79 o
   3  11  13      695.50      716.44       35.39 o
   5  11  13       36.38       30.53       12.21 o
   7  11  13      263.93      274.84       24.52 o
 -20  12  13      715.44      796.34       69.93 o
 -18  12  13      129.67      198.70       32.79 o
 -16  12  13      730.27      702.83       58.78 o
 -14  12  13      169.50      195.86       17.87 o
 -12  12  13     1306.02     1280.62       41.16 o
 -10  12  13      126.07      120.47       16.37 o
  -8  12  13     1149.56     1126.17       39.34 o
  -6  12  13       17.12       10.99        9.29 o
  -4  12  13      998.58      906.87       37.63 o
  -2  12  13       85.69       66.90       16.28 o
   0  12  13      133.00      102.82       18.39 o
   2  12  13       55.69       50.80       14.51 o
   4  12  13      434.71      500.96       37.19 o
 -15  13  13      498.82      425.93       58.73 o
 -13  13  13       -6.41        0.22       12.00 o
 -11  13  13      663.89      619.23       32.68 o
  -9  13  13      714.34      728.62       32.40 o
  -7  13  13     1030.71     1047.16       47.50 o
  -5  13  13      611.13      517.61       33.54 o
  -3  13  13      238.69      250.73       23.74 o
  -1  13  13       41.13       44.28       14.77 o
 -14  14  13       49.52       50.57       16.49 o
 -12  14  13     2635.18     2450.44       74.73 o
 -10  14  13      134.29      147.91       20.84 o
  -8  14  13     3424.86     3284.76       89.09 o
 -32   0  14      383.54      345.69       49.71 o
 -30   0  14      802.83      852.45       60.20 o
 -28   0  14      306.84      219.55       41.84 o
 -26   0  14      121.45       97.55       26.85 o
 -24   0  14      144.98       46.49       27.78 o
 -22   0  14       -1.15       18.78        4.21 o
 -20   0  14      110.56      115.43       23.99 o
 -18   0  14     5706.74     5868.96      136.15 o
 -16   0  14     6868.91     6758.32      149.48 o
 -14   0  14      772.97      802.41       26.47 o
 -12   0  14    20709.80    19775.02      233.26 o
 -10   0  14     1003.51      965.91       29.98 o
  -8   0  14     5024.74     5273.29       77.48 o
  -6   0  14     9646.07     9935.92      125.72 o
   0   0  14    12268.54    12754.17      234.99 o
   2   0  14     2328.64     2383.26       82.72 o
   4   0  14     1015.85     1157.17       55.59 o
   6   0  14       13.63       11.87       14.06 o
   8   0  14        3.96        1.24       16.10 o
  10   0  14       72.63       56.12       20.63 o
  12   0  14      234.15      306.32       33.18 o
  14   0  14      996.97      939.86       58.22 o
 -31   1  14      312.74      309.96       32.63 o
 -29   1  14       42.55       16.74       15.59 o
 -27   1  14      125.94       60.98       20.91 o
 -25   1  14       66.38       86.54       15.21 o
 -23   1  14      615.28      576.10       31.69 o
 -21   1  14      130.57      151.91       17.53 o
 -19   1  14     2401.87     2297.07       58.28 o
 -17   1  14      369.79      329.81       23.23 o
 -15   1  14      465.44      417.53       15.14 o
 -13   1  14      960.08      898.29       24.62 o
 -11   1  14      635.29      662.47       16.98 o
  -9   1  14       78.15       79.72        7.68 o
  -7   1  14      708.98      712.54       22.33 o
  -5   1  14     1133.53     1171.19       28.22 o
  -3   1  14      520.43      534.85       20.39 o
  -1   1  14      199.52      212.08       20.15 o
   1   1  14      677.69      710.12       32.34 o
   3   1  14     1317.97     1294.46       44.92 o
   5   1  14       93.93       49.59       21.49 o
   7   1  14     1111.85     1058.12       42.02 o
   9   1  14      602.39      511.49       31.66 o
  11   1  14       85.99       76.44       14.78 o
  13   1  14      631.54      625.20       32.67 o
  15   1  14       79.37       21.26       17.44 o
 -32   2  14       24.92       20.74       18.38 o
 -30   2  14      174.94      184.16       25.72 o
 -28   2  14      396.52      490.93       33.97 o
 -26   2  14      336.84      451.18       29.88 o
 -24   2  14       21.71       19.09       10.91 o
 -22   2  14      671.49      599.31       32.75 o
 -20   2  14      961.27     1168.14       36.76 o
 -18   2  14      523.49      447.17       26.59 o
 -16   2  14     1270.21     1288.19       38.62 o
 -14   2  14     4511.55     4410.02       52.21 o
 -12   2  14     1767.67     1897.15       29.21 o
 -10   2  14      809.97      740.93       19.20 o
  -8   2  14     1740.58     1721.70       35.56 o
  -6   2  14     1240.12     1220.59       29.97 o
  -4   2  14     4744.81     5076.86       66.25 o
  -2   2  14      920.17      898.90       27.01 o
   0   2  14     1387.80     1442.32       33.84 o
   2   2  14        6.28        0.04       18.15 o
   4   2  14      319.52      397.76       26.57 o
   6   2  14      719.41      689.60       35.14 o
   8   2  14      664.68      706.79       34.74 o
  10   2  14      345.94      399.44       28.00 o
  12   2  14      131.33       75.70       17.82 o
  14   2  14      -10.48        0.84       11.97 o
 -31   3  14     1235.64     1262.73       53.65 o
 -29   3  14      653.01      821.59       40.87 o
 -27   3  14     3329.09     3236.40       83.94 o
 -25   3  14     5635.48     5995.20      109.43 o
 -23   3  14       18.87       38.40       15.22 o
 -21   3  14     1004.01     1036.43       39.06 o
 -19   3  14      181.23      208.82       19.35 o
 -17   3  14      643.21      617.39       28.97 o
 -15   3  14       83.04       85.32        8.43 o
 -13   3  14     4223.44     4284.44       50.52 o
 -11   3  14      103.28      150.98        8.80 o
  -9   3  14     2791.88     2874.07       57.34 o
  -7   3  14      670.68      811.42       22.55 o
  -5   3  14      812.20      795.48       25.60 o
  -3   3  14     1438.57     1487.96       34.32 o
  -1   3  14      784.17      852.78       25.92 o
   1   3  14       60.51       58.00       10.61 o
   3   3  14      302.59      358.43       20.12 o
   5   3  14      392.88      409.57       29.73 o
   7   3  14      538.85      621.34       34.15 o
   9   3  14      265.04      293.64       26.87 o
  11   3  14      216.58      150.45       24.70 o
  13   3  14       43.88       66.48       10.34 o
  15   3  14      528.89      479.60       42.44 o
 -30   4  14       56.83       75.09       16.73 o
 -28   4  14       18.62       11.37       18.39 o
 -26   4  14      157.95      204.16       21.98 o
 -24   4  14      951.54     1067.95       41.56 o
 -22   4  14      179.36      168.86       20.57 o
 -20   4  14     1442.16     1340.02       46.26 o
 -18   4  14       50.38       45.74       11.80 o
 -16   4  14      110.95      113.72       15.33 o
 -14   4  14     1167.11     1118.24       24.65 o
 -12   4  14     1126.99     1140.75       28.68 o
 -10   4  14       26.63       22.54        8.82 o
  -8   4  14     2245.78     2122.07       43.00 o
  -6   4  14     2261.90     2160.57       43.84 o
  -4   4  14      628.48      669.30       23.17 o
  -2   4  14     4114.31     4349.60       64.32 o
   0   4  14      251.92      300.46       18.22 o
   2   4  14      678.05      729.24       25.91 o
   4   4  14     1126.31     1233.68       33.91 o
   6   4  14      391.13      369.53       31.11 o
   8   4  14       67.70       27.47       15.76 o
  10   4  14       31.28       26.60       12.83 o
  12   4  14      168.49      157.78       22.52 o
  14   4  14       57.32       67.98       14.93 o
 -31   5  14       86.79       91.78       24.05 o
 -29   5  14       17.77       61.09       14.43 o
 -27   5  14      665.38      499.67       37.54 o
 -25   5  14        3.15       28.29       10.30 o
 -23   5  14      583.81      490.62       32.26 o
 -21   5  14       25.77       22.70       10.53 o
 -19   5  14     1819.94     1683.33       51.99 o
 -17   5  14       -5.39        2.68       10.43 o
 -15   5  14     1972.63     2152.84       33.69 o
 -13   5  14      294.76      305.55       17.73 o
 -11   5  14      213.54      295.95       18.59 o
  -9   5  14     1293.09     1537.41       32.77 o
  -7   5  14       15.54       25.55        9.03 o
  -5   5  14       18.96       29.52       11.07 o
  -3   5  14     3998.14     4511.00       64.21 o
  -1   5  14     1605.38     1685.80       39.03 o
   1   5  14     1267.02     1486.19       35.28 o
   3   5  14     3135.65     3260.87       58.77 o
   5   5  14        3.19        1.51        9.36 o
   7   5  14      728.78      664.36       29.30 o
   9   5  14        0.14        5.43        4.48 o
  11   5  14       11.58        9.01       26.67 o
  13   5  14       64.22       45.73       17.19 o
 -30   6  14       61.40       92.59       22.33 o
 -28   6  14      158.94      126.68       24.61 o
 -26   6  14       39.51       44.87       16.20 o
 -24   6  14      281.80      238.45       28.42 o
 -22   6  14       21.66       47.12       11.63 o
 -20   6  14      114.66       89.78       17.28 o
 -18   6  14      261.56      249.68       23.34 o
 -16   6  14       16.77        1.33       15.25 o
 -14   6  14     2270.50     2329.96       44.30 o
 -12   6  14      543.49      585.89       25.60 o
 -10   6  14       -2.72        8.50        5.98 o
  -8   6  14       32.85       21.65        8.53 o
  -6   6  14        2.19        3.33        6.77 o
  -4   6  14      669.45      593.42       25.64 o
  -2   6  14      307.83      269.47       20.46 o
   0   6  14      334.90      310.48       21.77 o
   2   6  14       81.56       52.82       12.70 o
   4   6  14       45.32       77.08       10.95 o
   6   6  14      147.43      116.98       16.54 o
   8   6  14      300.52      205.16       23.17 o
  10   6  14      223.90      183.09       26.01 o
  12   6  14       97.98       83.52       19.63 o
  14   6  14      190.94      145.83       40.41 o
 -29   7  14       63.19       72.99       22.02 o
 -27   7  14      177.91       91.15       24.52 o
 -25   7  14      544.98      463.25       36.74 o
 -23   7  14      433.39      418.18       33.15 o
 -21   7  14       45.68       85.63       13.16 o
 -19   7  14     2390.59     2618.20       93.49 o
 -17   7  14       35.77       58.86       17.36 o
 -15   7  14      634.41      675.37       23.73 o
 -13   7  14       29.11       15.58        9.98 o
 -11   7  14     4643.37     4929.12       71.75 o
  -9   7  14       20.46       17.46       11.63 o
  -7   7  14     8260.70     8454.97      105.74 o
  -5   7  14     2108.85     2250.26       46.63 o
  -3   7  14     2150.39     2310.14       47.99 o
  -1   7  14     3802.07     3823.17       67.04 o
   1   7  14      136.03      129.64       15.46 o
   3   7  14       24.12        2.81        9.52 o
   5   7  14       92.37       87.77       13.98 o
   7   7  14      697.44      557.68       30.11 o
   9   7  14      650.69      519.19       33.13 o
  11   7  14     1573.52     1329.98       58.19 o
  13   7  14      443.46      372.51       35.06 o
 -28   8  14       59.95      103.97       20.79 o
 -26   8  14     1722.01     1547.07       60.85 o
 -24   8  14      933.37      943.07       43.39 o
 -22   8  14      263.32      245.54       40.95 o
 -20   8  14       49.27       16.06       22.50 o
 -18   8  14     1991.12     2077.94       86.16 o
 -16   8  14       29.56        1.36       14.63 o
 -14   8  14     1050.18     1068.16       32.47 o
 -12   8  14      156.40      157.62       15.47 o
 -10   8  14       96.04      117.20       13.14 o
  -8   8  14        7.58        2.28       12.11 o
  -6   8  14      413.73      403.58       24.68 o
  -4   8  14      176.53      176.07       17.55 o
  -2   8  14      201.89      148.26       18.18 o
   0   8  14        8.96        4.89       16.26 o
   2   8  14       71.08       57.85       12.88 o
   4   8  14       -2.88        0.73        9.62 o
   6   8  14     1344.77     1230.15       42.16 o
   8   8  14      640.40      547.83       31.79 o
  10   8  14        7.92       21.75       23.70 o
 -25   9  14       30.63       45.36       21.30 o
 -23   9  14       20.97        9.85       19.71 o
 -21   9  14      538.34      615.62       56.79 o
 -19   9  14     1245.85     1176.43       72.28 o
 -15   9  14       12.72       20.46       15.65 o
 -13   9  14      857.24      907.21       30.21 o
 -11   9  14       15.84       16.91       12.65 o
  -9   9  14      722.08      729.87       28.49 o
  -7   9  14      822.09      827.32       30.46 o
  -5   9  14        9.68        7.58       15.13 o
  -3   9  14      716.98      785.34       29.52 o
  -1   9  14      179.05      209.82       18.29 o
   1   9  14      161.67      115.30       17.74 o
   3   9  14       70.27       42.45       13.64 o
   5   9  14       39.30       22.09       11.97 o
   7   9  14      822.72      717.20       34.66 o
   9   9  14      665.55      493.32       41.78 o
 -24  10  14      140.75       93.17       31.35 o
 -22  10  14      138.23      138.88       32.51 o
 -20  10  14      593.41      524.27       60.22 o
 -18  10  14      208.85      143.22       38.62 o
 -16  10  14      495.66      507.63       56.11 o
 -14  10  14     1829.48     1650.18       46.31 o
 -12  10  14      152.76      139.76       16.62 o
 -10  10  14     1741.21     1750.77       45.64 o
  -8  10  14       17.30       36.25        9.85 o
  -6  10  14     1254.89     1255.09       39.17 o
  -4  10  14       53.19       62.70       12.36 o
  -2  10  14     5238.58     5160.67      109.09 o
   0  10  14      168.98      194.29       19.19 o
   2  10  14     1631.56     1511.24       47.44 o
   4  10  14      128.46      126.98       17.17 o
   6  10  14      187.48      172.69       20.68 o
   8  10  14       -4.44       11.64       35.15 o
 -21  11  14      282.76      335.74       44.98 o
 -19  11  14      210.95      200.75       40.12 o
 -17  11  14     2435.81     2553.70      108.02 o
 -15  11  14       53.34       46.02       14.80 o
 -13  11  14     2223.48     2214.49       53.46 o
 -11  11  14     1489.02     1499.29       43.80 o
  -9  11  14       33.13       57.81       11.43 o
  -7  11  14       17.36       15.62        8.85 o
  -5  11  14     1175.35     1092.74       39.91 o
  -3  11  14     1984.95     1960.78       52.60 o
  -1  11  14     1009.88      998.75       38.38 o
   1  11  14     2763.48     2587.40       64.09 o
   3  11  14      232.31      314.56       22.64 o
   5  11  14      172.08      187.15       20.10 o
 -18  12  14      324.08      237.16       47.15 o
 -16  12  14      666.09      607.28       65.42 o
 -14  12  14     1155.99     1028.79       39.72 o
 -12  12  14       91.50       95.19       14.63 o
 -10  12  14      837.24      707.19       34.49 o
  -8  12  14       21.40       16.28       12.29 o
  -6  12  14      963.03      872.93       37.94 o
  -4  12  14      320.51      289.99       26.10 o
  -2  12  14     1810.25     1676.26       52.03 o
   0  12  14      187.24      211.19       20.89 o
   2  12  14      538.55      512.90       61.01 o
 -13  13  14      157.99      182.10       18.58 o
 -11  13  14        9.23        3.99       23.02 o
  -9  13  14       10.36       17.34       23.80 o
  -7  13  14      154.53      145.45       20.05 o
  -5  13  14       12.38       31.78       23.80 o
  -3  13  14      435.90      422.44       30.62 o
 -31   1  15      150.36      149.93       23.43 o
 -29   1  15      123.73      145.33       20.44 o
 -27   1  15       48.16       33.63       15.27 o
 -25   1  15       49.77       98.95       13.29 o
 -23   1  15       95.26       91.48       16.42 o
 -21   1  15       22.50        8.17        9.61 o
 -19   1  15       24.50       27.36       10.26 o
 -17   1  15      899.35      937.03       33.18 o
 -15   1  15     1542.57     1621.73       28.04 o
 -13   1  15        0.34        1.91        1.86 o
 -11   1  15       -1.64        1.50        3.66 o
  -9   1  15      202.81      133.46       11.90 o
  -7   1  15       99.17      124.11       11.19 o
  -5   1  15      190.56      162.52       14.65 o
  -3   1  15      488.31      533.66       26.52 o
  -1   1  15     1263.98     1483.69       43.28 o
   1   1  15      332.11      348.96       27.01 o
   3   1  15      278.88        3.29       35.90 o
   5   1  15       11.76       24.43       14.78 o
   7   1  15      265.78      394.05       24.98 o
   9   1  15        8.26       18.68       15.23 o
  11   1  15      419.34      484.31       31.95 o
  13   1  15      146.87      124.09       18.71 o
  15   1  15      166.04      215.15       14.70 o
 -30   2  15      361.52      294.88       34.39 o
 -28   2  15      836.19      949.77       42.34 o
 -26   2  15     2666.07     2562.02       72.59 o
 -24   2  15       59.75       53.80       14.53 o
 -22   2  15      336.55      230.24       27.16 o
 -20   2  15       -6.21        1.69       15.03 o
 -18   2  15      560.77      592.78       27.23 o
 -16   2  15       -3.94        4.43        7.02 o
 -14   2  15       40.81       57.42        6.76 o
 -12   2  15     1950.59     2055.94       31.78 o
 -10   2  15      516.65      487.85       19.35 o
  -8   2  15      504.64      533.37       20.02 o
  -6   2  15     2110.89     2249.40       41.48 o
  -4   2  15       -1.86        0.79        7.29 o
  -2   2  15        5.91       13.84       12.48 o
   0   2  15      505.95      584.44       28.56 o
   2   2  15      346.69      379.13       27.87 o
   4   2  15      898.78      883.00       39.70 o
   6   2  15      138.12      116.82       20.44 o
   8   2  15     1506.63     1510.36       72.12 o
  10   2  15      287.46      286.90       26.34 o
  12   2  15      298.09      195.57       25.76 o
  14   2  15       10.80        2.86       14.46 o
 -31   3  15       78.48       92.77       18.96 o
 -29   3  15      204.29      266.99       25.75 o
 -27   3  15       56.35       43.03       15.63 o
 -25   3  15      692.14      799.40       36.50 o
 -23   3  15      863.84      950.89       37.81 o
 -21   3  15      482.69      419.31       30.29 o
 -19   3  15      446.74      484.33       25.67 o
 -17   3  15      239.21      264.04       20.95 o
 -15   3  15     1842.16     1949.22       31.57 o
 -13   3  15       59.65       56.80        7.63 o
 -11   3  15      476.91      489.69       19.03 o
  -9   3  15      461.97      417.97       19.61 o
  -7   3  15       38.50       33.72        8.72 o
  -5   3  15      210.33      201.29       16.32 o
  -3   3  15      184.82      236.18       15.32 o
  -1   3  15       -8.14        0.93       11.10 o
   1   3  15      -10.48        0.34       20.05 o
   3   3  15      -10.63        0.02       19.17 o
   5   3  15      598.24      621.98       33.09 o
   7   3  15     3146.98     3488.23       78.71 o
   9   3  15     1152.06     1145.96       47.68 o
  11   3  15      358.16      496.81       40.62 o
  13   3  15      586.69      630.17       31.51 o
 -30   4  15      859.24      668.52       44.85 o
 -28   4  15      240.56      281.49       27.39 o
 -26   4  15      551.51      423.33       37.98 o
 -24   4  15     1301.69     1266.38       48.15 o
 -22   4  15      390.17      396.03       27.13 o
 -20   4  15     1396.63     1393.43       45.83 o
 -18   4  15       41.38       76.77       11.31 o
 -16   4  15     3115.37     3015.66       65.69 o
 -14   4  15     1932.76     2033.97       38.82 o
 -12   4  15     1812.70     1731.09       37.92 o
 -10   4  15     3947.42     3954.00       61.14 o
  -8   4  15     1314.08     1326.11       33.19 o
  -6   4  15     1541.99     1445.96       36.77 o
  -4   4  15      190.94      168.36       15.89 o
  -2   4  15      687.23      555.94       25.26 o
   0   4  15      122.47      101.99       14.16 o
   2   4  15     2602.58     2652.98       52.55 o
   4   4  15        6.79       10.49       15.71 o
   6   4  15     2202.57     2342.86       64.33 o
   8   4  15      514.56      562.24       36.56 o
  10   4  15     1083.08      981.67       47.39 o
  12   4  15      742.03      793.63       43.47 o
  14   4  15       32.65       25.88        9.47 o
 -29   5  15       25.90       37.56       12.45 o
 -27   5  15       61.27       54.78       16.27 o
 -25   5  15        5.51        6.47       18.70 o
 -23   5  15     1082.75     1187.75       43.11 o
 -21   5  15       95.57      115.74       16.53 o
 -19   5  15     4886.14     5140.27       92.35 o
 -17   5  15      398.44      369.25       41.44 o
 -15   5  15     7156.65     7459.51       89.80 o
 -13   5  15     1526.46     1503.70       35.47 o
 -11   5  15      874.56      918.26       27.28 o
  -9   5  15       96.81       97.67       11.77 o
  -7   5  15     1917.98     1983.41       42.00 o
  -5   5  15     1087.32     1106.61       31.66 o
  -3   5  15       94.54       91.43       12.92 o
  -1   5  15      705.91      821.02       26.89 o
   1   5  15       16.81       19.33       12.82 o
   3   5  15      414.36      376.02       24.08 o
   5   5  15       -6.33        8.47       18.39 o
   7   5  15       17.01       25.54       14.55 o
   9   5  15       21.51       18.44       13.15 o
  11   5  15       23.35       49.21       13.52 o
  13   5  15      277.64      315.89       28.85 o
 -30   6  15      222.48      288.17       36.50 o
 -28   6  15      280.78      278.29       30.35 o
 -26   6  15      -10.67       18.39       16.52 o
 -24   6  15     1529.45     1290.58       53.42 o
 -22   6  15      754.81      901.17       36.10 o
 -20   6  15      215.34      127.26       21.59 o
 -18   6  15     2794.33     2944.65       99.47 o
 -16   6  15       -6.51        6.01       23.77 o
 -14   6  15      364.20      298.44       20.92 o
 -12   6  15        3.23        4.11        9.05 o
 -10   6  15       -1.26        3.46        5.83 o
  -8   6  15       96.57      112.12       13.04 o
  -6   6  15     5321.52     5302.99       79.26 o
  -4   6  15     2919.00     3247.77       55.70 o
  -2   6  15      847.59      677.08       29.59 o
   0   6  15       75.45       74.34       12.50 o
   2   6  15      564.13      544.20       26.80 o
   4   6  15       19.90       26.90        9.56 o
   6   6  15     1248.33     1198.37       39.40 o
   8   6  15      164.26      186.08       23.71 o
  10   6  15       72.44       76.86       18.20 o
  12   6  15      130.24      119.72       20.44 o
 -29   7  15     1405.86     1245.77       76.53 o
 -27   7  15       23.34       45.91       13.68 o
 -25   7  15      584.54      482.68       37.93 o
 -23   7  15       15.12        7.86       16.12 o
 -21   7  15       -8.20        2.52       29.76 o
 -19   7  15       33.79       59.80       16.14 o
 -17   7  15     1198.61     1232.71       64.81 o
 -15   7  15     6990.53     7229.90       93.14 o
 -13   7  15        7.61       13.38       11.64 o
 -11   7  15     8754.22     9104.44      110.45 o
  -9   7  15       69.01       29.11       11.66 o
  -7   7  15     8463.21     8569.12      109.49 o
  -5   7  15     1360.54     1259.36       38.43 o
  -3   7  15     3240.54     3438.90       61.61 o
  -1   7  15     1456.55     1450.81       40.58 o
   1   7  15      893.66      876.09       32.09 o
   3   7  15      455.89      442.48       27.52 o
   5   7  15      101.79       87.56       15.25 o
   7   7  15      230.86      199.14       21.54 o
   9   7  15      693.83      717.47       41.51 o
  11   7  15     1022.55     1029.95       58.16 o
 -28   8  15      -18.20        3.83       10.31 o
 -26   8  15      133.29       75.67       32.47 o
 -24   8  15      539.57      478.61       56.89 o
 -22   8  15      598.28      585.05       58.23 o
 -20   8  15      322.60      226.70       41.33 o
 -18   8  15      397.55      464.07       44.63 o
 -14   8  15     1734.68     1611.77       42.91 o
 -12   8  15      157.29      129.08       16.20 o
 -10   8  15      388.64      318.13       24.23 o
  -8   8  15     1717.86     1655.58       43.58 o
  -6   8  15        6.05        8.79       16.88 o
  -4   8  15      236.53      283.78       19.82 o
  -2   8  15       39.46       37.32       10.77 o
   0   8  15       93.04      120.80       14.46 o
   2   8  15      370.51      451.37       25.47 o
   4   8  15       79.67       95.43       14.10 o
   6   8  15       21.77       10.27       10.74 o
   8   8  15      833.89      841.84       43.14 o
 -25   9  15      991.26      826.43       68.61 o
 -23   9  15       72.87      106.64       25.81 o
 -21   9  15     1761.71     1469.70       88.61 o
 -19   9  15     1070.87      984.58       66.31 o
 -17   9  15      466.45      452.45       52.70 o
 -15   9  15       48.33       72.60       11.15 o
 -13   9  15      169.26      162.92       17.15 o
 -11   9  15      162.56      151.71       16.97 o
  -9   9  15       20.90       15.54        9.19 o
  -7   9  15      470.36      395.81       28.11 o
  -5   9  15      873.00      777.81       33.01 o
  -3   9  15       -8.21        0.64       14.42 o
  -1   9  15      452.14      466.30       28.07 o
   1   9  15     1919.20     1897.30       62.74 o
   3   9  15     3242.71     3072.60       68.31 o
   5   9  15      637.17      571.89       33.89 o
   7   9  15     1134.24     1044.81       50.17 o
 -22  10  15      157.29      168.45       33.73 o
 -18  10  15      575.30      652.68       61.46 o
 -16  10  15     1269.34     1111.40       76.55 o
 -14  10  15     1649.89     1608.35       45.01 o
 -12  10  15        6.25        6.35       21.70 o
 -10  10  15       26.80       36.56       10.12 o
  -8  10  15      776.80      827.73       31.21 o
  -6  10  15      631.88      633.89       30.99 o
  -4  10  15      189.97      192.65       19.78 o
  -2  10  15      875.31      899.34       35.10 o
   0  10  15       68.12       71.75       14.98 o
   2  10  15      586.32      553.16       32.28 o
   4  10  15       45.91       95.77       13.88 o
   6  10  15       53.94       68.50       28.43 o
 -21  11  15       -3.95        1.72       18.21 o
 -19  11  15      115.92      165.49       31.20 o
 -17  11  15       -5.28        2.82       32.96 o
 -15  11  15       -9.69        1.01       32.02 o
 -13  11  15      437.42      424.18       28.30 o
 -11  11  15      548.36      472.63       31.64 o
  -9  11  15       -2.26        0.05        8.29 o
  -7  11  15     1003.65      892.79       37.48 o
  -5  11  15     2427.42     2400.14       58.95 o
  -3  11  15        3.35        1.24       12.66 o
  -1  11  15      720.00      675.83       34.95 o
   1  11  15       87.44      100.35       15.46 o
   3  11  15      290.96      278.46       46.86 o
 -16  12  15     1493.42     1322.64       86.85 o
 -14  12  15      779.82      726.38       33.46 o
 -12  12  15      545.01      475.61       32.73 o
 -10  12  15       51.44       60.12       13.92 o
  -8  12  15        4.90        6.23       20.58 o
  -6  12  15      168.47      182.96       20.02 o
  -4  12  15      195.67      168.19       21.86 o
  -2  12  15     1202.36     1120.24       55.41 o
 -13  13  15        8.59        0.20       15.79 o
 -11  13  15      131.51      121.00       19.66 o
  -9  13  15       13.51        0.04       16.23 o
  -7  13  15      117.79      151.11       19.51 o
 -30   0  16       11.63        0.13       63.64 o
 -28   0  16      748.40      649.06       57.37 o
 -26   0  16       14.41       28.63       14.16 o
 -24   0  16      396.71      351.47       43.70 o
 -22   0  16       58.04       56.13       18.07 o
 -20   0  16     1111.97     1018.76       56.13 o
 -18   0  16     3149.79     3106.83       96.03 o
 -16   0  16      642.15      592.21       39.02 o
 -14   0  16     7108.10     7058.45      104.01 o
 -12   0  16     6392.81     6482.96       96.11 o
 -10   0  16     8591.19     9042.33      118.82 o
  -8   0  16       -0.39        1.67        1.14 o
  -6   0  16    11338.41    12213.68      220.54 o
  -4   0  16      193.94      165.94       29.99 o
  -2   0  16     2571.28     2670.41       89.66 o
   0   0  16     2812.63     2703.30       97.57 o
   2   0  16        7.52       13.06       33.89 o
   4   0  16      628.79      515.04       46.35 o
   6   0  16      409.41      438.51       43.88 o
   8   0  16      540.34      433.66       44.44 o
  10   0  16      525.76      542.59       51.22 o
  12   0  16      593.11      398.32       45.55 o
 -31   1  16       81.67      108.38       18.89 o
 -29   1  16      100.87      118.87       20.92 o
 -27   1  16      632.17      756.77       39.32 o
 -25   1  16      522.62      512.76       33.16 o
 -23   1  16       60.40       55.47       13.87 o
 -21   1  16     1441.56     1493.67       46.84 o
 -19   1  16      446.87      411.92       25.40 o
 -17   1  16     1735.04     1701.18       47.05 o
 -15   1  16     3630.29     3552.72       47.32 o
 -13   1  16      561.65      539.93       17.37 o
 -11   1  16        5.22        5.27        7.78 o
  -9   1  16        7.61        1.36       13.53 o
  -7   1  16       37.52       55.51       11.51 o
  -5   1  16     2550.00     2506.32       61.54 o
  -3   1  16     4114.49     4077.10       83.21 o
  -1   1  16       -2.80        0.60        8.57 o
   1   1  16     1319.16     1362.59       65.01 o
   3   1  16      103.75       81.62       16.54 o
   5   1  16       78.53       85.01       14.56 o
   7   1  16      205.16      181.99       22.71 o
   9   1  16       82.67      112.91       14.77 o
  11   1  16      186.14      208.01       21.20 o
  13   1  16       29.76       15.55        7.34 o
 -30   2  16     1858.13     1821.76       64.99 o
 -28   2  16       87.45      146.08       18.63 o
 -26   2  16     1138.07     1022.98       46.66 o
 -24   2  16       57.19       35.66       14.32 o
 -22   2  16       96.48       64.49       15.88 o
 -20   2  16      713.25      605.32       32.25 o
 -18   2  16     3281.30     3223.03       69.63 o
 -16   2  16      335.49      326.66       21.81 o
 -14   2  16     7100.80     7376.83       74.07 o
 -12   2  16       87.46       99.80       10.36 o
 -10   2  16     2229.71     2353.69       52.89 o
  -8   2  16      583.24      599.27       21.99 o
  -6   2  16     2156.22     2246.78       43.43 o
  -4   2  16     2869.07     2940.91       66.60 o
  -2   2  16      217.58      229.21       22.18 o
   0   2  16     1412.21     1256.98       48.15 o
   2   2  16      264.96      353.74       25.93 o
   4   2  16     1100.96      923.29       45.21 o
   6   2  16       51.90       45.67       18.29 o
   8   2  16      688.92      615.92       36.03 o
  10   2  16      629.36      669.15       34.21 o
  12   2  16      258.17      279.48       23.94 o
 -31   3  16     1041.34     1324.28       68.96 o
 -29   3  16       50.09       94.11       16.17 o
 -27   3  16      551.24      572.44       39.16 o
 -25   3  16       90.18      118.70       16.76 o
 -23   3  16       96.76      111.40       15.79 o
 -21   3  16      260.90      252.82       23.60 o
 -19   3  16      123.09      138.53       16.26 o
 -17   3  16      900.73      883.30       33.94 o
 -15   3  16      140.20      151.68       12.96 o
 -13   3  16      422.07      440.95       18.83 o
 -11   3  16      449.83      403.30       25.76 o
  -9   3  16      149.66      174.84       13.93 o
  -7   3  16      999.43      973.42       29.36 o
  -5   3  16       59.12       56.09       10.38 o
  -3   3  16     1127.17     1227.11       32.31 o
  -1   3  16       36.60       39.40       12.39 o
   1   3  16      882.99     1025.32       39.26 o
   3   3  16       17.76       14.62       18.71 o
   5   3  16      820.54      781.75       40.69 o
   7   3  16      299.49      333.23       28.95 o
   9   3  16      909.82      761.90       57.61 o
  11   3  16      966.83     1024.95       42.12 o
 -30   4  16       11.86       11.83       30.57 o
 -28   4  16      410.15      298.43       35.66 o
 -26   4  16        1.03        3.85        7.32 o
 -24   4  16     1093.21     1072.90       43.98 o
 -22   4  16      450.14      345.52       32.03 o
 -20   4  16      160.20      149.06       18.29 o
 -18   4  16        0.95        2.82        2.80 o
 -16   4  16      152.09      175.31       25.83 o
 -14   4  16       10.73        6.83       15.09 o
 -12   4  16      619.48      651.31       27.56 o
 -10   4  16       13.30       13.53        6.62 o
  -8   4  16      400.77      431.48       20.47 o
  -6   4  16      125.56      116.56       13.69 o
  -4   4  16     1233.73     1404.12       34.68 o
  -2   4  16      742.76      746.54       27.27 o
   0   4  16       45.94       18.34       13.02 o
   2   4  16      231.83      249.30       24.55 o
   4   4  16      252.29      152.51       26.31 o
   6   4  16       19.61       22.49       15.61 o
   8   4  16       49.34      117.97       16.55 o
  10   4  16      682.10      677.29       42.34 o
  12   4  16       10.28       51.72       30.27 o
 -29   5  16      186.68      236.18       24.04 o
 -27   5  16       21.12       30.80       13.16 o
 -25   5  16       45.52       18.79       14.09 o
 -23   5  16      192.82      230.20       22.20 o
 -21   5  16      177.26      153.06       20.22 o
 -19   5  16       34.47       25.59       16.34 o
 -17   5  16      476.04      397.53       45.86 o
 -15   5  16      428.38      456.52       20.32 o
 -13   5  16     1781.46     1810.12       47.33 o
 -11   5  16     2210.38     2211.42       45.88 o
  -9   5  16     2195.36     2459.71       45.93 o
  -7   5  16     1511.69     1596.31       38.25 o
  -5   5  16     2066.99     2245.62       45.75 o
  -3   5  16      565.02      629.61       24.57 o
  -1   5  16     3633.36     3749.67       65.02 o
   1   5  16     1223.63     1327.52       36.91 o
   3   5  16      564.52      639.59       36.06 o
   5   5  16      121.83      169.97       20.72 o
   7   5  16      110.57      133.56       20.41 o
   9   5  16       24.63       28.05       21.67 o
  11   5  16       83.95       41.16       34.01 o
 -30   6  16      126.41      129.94       23.92 o
 -28   6  16       39.99       80.84       15.98 o
 -26   6  16       27.11       55.98       17.77 o
 -24   6  16      385.72      383.18       30.54 o
 -22   6  16       53.28       63.60       20.69 o
 -20   6  16      -10.33        0.43       30.41 o
 -18   6  16      208.52      189.12       32.94 o
 -16   6  16       72.15       63.64       19.56 o
 -14   6  16      514.81      494.32       26.02 o
 -12   6  16      910.67      953.63       29.96 o
 -10   6  16      395.03      390.38       23.22 o
  -8   6  16       -7.48        0.99       14.20 o
  -6   6  16       33.79       43.17       10.12 o
  -4   6  16      267.29      306.66       20.19 o
  -2   6  16     1408.43     1682.87       39.31 o
   0   6  16      609.86      676.11       28.29 o
   2   6  16       -1.33       38.21        4.11 o
   4   6  16      458.13      562.17       35.27 o
   6   6  16       55.97       65.96       16.39 o
   8   6  16       -1.92       14.44        7.75 o
  10   6  16      -28.14        1.29       10.92 o
 -29   7  16      936.24     1095.84       55.56 o
 -27   7  16       43.53       62.73       21.49 o
 -25   7  16      688.74      560.70       55.46 o
 -23   7  16       81.31       92.79       21.49 o
 -21   7  16       -2.65        0.41       12.24 o
 -19   7  16      139.34      124.55       27.18 o
 -17   7  16     2127.24     2125.59       88.34 o
 -15   7  16      613.95      628.33       28.65 o
 -13   7  16      946.35      916.66       31.25 o
 -11   7  16     3246.50     3324.14       60.63 o
  -9   7  16       33.56       30.69       13.05 o
  -7   7  16     3786.36     3965.89       67.31 o
  -5   7  16      580.26      569.61       26.01 o
  -3   7  16     2406.27     2597.21       53.19 o
  -1   7  16       53.84       77.92       11.98 o
   1   7  16      610.17      685.63       29.18 o
   3   7  16        6.64        3.81       12.17 o
   5   7  16      200.08      243.72       20.22 o
   7   7  16      237.68      304.61       26.94 o
 -26   8  16       60.51       78.07       23.99 o
 -24   8  16     1498.49     1513.53       80.95 o
 -22   8  16        9.78       37.64       46.53 o
 -20   8  16      193.31      252.76       34.35 o
 -18   8  16       19.48       34.46       15.05 o
 -16   8  16      285.75      238.02       41.40 o
 -14   8  16      682.43      655.93       27.51 o
 -12   8  16      403.89      330.71       24.75 o
 -10   8  16     1195.53     1123.09       36.61 o
  -8   8  16       69.23       46.12       12.12 o
  -6   8  16      270.28      244.43       21.36 o
  -4   8  16     1084.94     1033.92       36.21 o
  -2   8  16       55.42       44.60       12.47 o
   0   8  16     2062.23     2110.63       51.61 o
   2   8  16       52.06       57.98       12.66 o
   4   8  16        0.13        8.11        4.22 o
   6   8  16       28.65       57.84       12.63 o
 -23   9  16      779.75      778.94       60.16 o
 -21   9  16      573.67      473.25       58.52 o
 -17   9  16       -8.69       13.38       51.85 o
 -15   9  16      351.90      305.70       24.17 o
 -13   9  16      146.08      139.46       16.27 o
 -11   9  16     1446.39     1382.03       41.76 o
  -9   9  16      739.22      773.94       30.23 o
  -7   9  16      358.11      308.78       24.78 o
  -5   9  16      560.32      503.83       29.51 o
  -3   9  16      100.75      101.64       15.96 o
  -1   9  16       -6.87        0.26       14.23 o
   1   9  16       52.04       85.78       13.58 o
   3   9  16      811.81      733.30       34.76 o
   5   9  16     1143.88     1112.15       50.81 o
   7   9  16      271.48      189.90       46.17 o
 -20  10  16     2150.01     2062.17      105.22 o
 -18  10  16       25.99        2.59       26.66 o
 -16  10  16     5522.33     5138.81      170.07 o
 -14  10  16     1342.44     1314.07       41.41 o
 -12  10  16     1138.85     1093.60       37.99 o
 -10  10  16      443.37      424.18       28.18 o
  -8  10  16     1641.58     1454.98       46.90 o
  -6  10  16      261.07      306.62       22.94 o
  -4  10  16     3544.65     3273.55       72.29 o
  -2  10  16       19.68        6.97       13.50 o
   0  10  16      522.54      558.43       32.85 o
   2  10  16       72.61       38.79       15.30 o
   4  10  16      430.59      395.99       55.78 o
 -19  11  16      102.21       70.99       35.81 o
 -17  11  16      209.23      190.85       44.09 o
 -15  11  16      407.85      392.54       54.03 o
 -13  11  16      215.88      226.78       21.48 o
 -11  11  16      358.84      349.55       26.69 o
  -9  11  16      971.38      973.95       37.46 o
  -7  11  16      143.39      161.50       19.14 o
  -5  11  16      853.65      824.48       36.34 o
  -3  11  16       77.77       65.81       16.26 o
  -1  11  16      350.70      322.11       28.15 o
   1  11  16       34.60       69.67       28.06 o
 -14  12  16       24.45       16.18       12.82 o
 -12  12  16      117.05       86.01       19.19 o
 -10  12  16       30.03       43.53       13.44 o
  -8  12  16       12.59        6.33       27.71 o
  -6  12  16       67.97       62.31       15.51 o
  -4  12  16       -8.68       14.29       70.00 o
 -13  13  16      584.93      559.89       46.99 o
 -31   1  17       35.90       37.84       15.04 o
 -29   1  17       13.28       31.14       16.64 o
 -27   1  17     1402.31     1279.25       53.29 o
 -25   1  17      605.20      678.50       33.39 o
 -23   1  17     2080.52     1993.57       59.78 o
 -21   1  17     1059.40     1043.60       39.82 o
 -19   1  17      711.23      577.06       31.31 o
 -17   1  17      256.46      202.34       21.38 o
 -15   1  17       83.18       87.46        8.52 o
 -13   1  17      302.02      271.56       17.79 o
 -11   1  17      186.90      216.77       14.88 o
  -9   1  17     1271.26     1330.38       57.97 o
  -7   1  17     1620.09     1567.29       68.32 o
  -5   1  17       98.14       82.26       24.01 o
  -3   1  17       51.24       30.16       19.20 o
  -1   1  17      416.86      455.15       42.89 o
   1   1  17     1004.21     1072.50       41.74 o
   3   1  17      970.87      916.80       41.19 o
   5   1  17      469.01      543.73       34.46 o
   7   1  17     1276.46     1115.89       49.42 o
   9   1  17       16.05       34.03       13.33 o
  11   1  17       50.29       40.21       11.20 o
 -30   2  17       22.25        8.27       14.38 o
 -28   2  17        3.01        0.17       12.03 o
 -26   2  17      468.08      376.66       35.01 o
 -24   2  17      565.84      463.88       31.90 o
 -22   2  17       55.72       39.84       12.86 o
 -20   2  17      101.08       75.08       15.64 o
 -18   2  17       76.27       78.52       13.20 o
 -16   2  17      703.25      743.88       28.67 o
 -14   2  17      777.28      760.89       24.69 o
 -12   2  17     2171.09     2121.52       42.73 o
 -10   2  17      180.90      179.63       15.07 o
  -8   2  17     2241.20     2265.76       45.28 o
  -6   2  17     2216.02     2433.13       58.66 o
  -4   2  17       80.60       76.98       15.57 o
  -2   2  17       18.55       26.81       11.06 o
   0   2  17       48.73       43.65       13.97 o
   2   2  17        2.64        0.19        9.61 o
   4   2  17      123.64       72.36       24.88 o
   6   2  17      571.57      492.76       36.10 o
   8   2  17       -8.48        3.50       23.32 o
  10   2  17      480.20      466.49       35.41 o
 -31   3  17       32.18        9.45       16.07 o
 -29   3  17      180.07      173.73       24.77 o
 -27   3  17      958.62      869.45       44.44 o
 -25   3  17      329.22      379.87       29.00 o
 -23   3  17       87.86       61.07       15.38 o
 -21   3  17       12.07        7.22       15.70 o
 -19   3  17     2678.79     2701.51       63.65 o
 -17   3  17     1274.83     1262.63       60.29 o
 -15   3  17      726.04      668.92       24.03 o
 -13   3  17      266.48      247.57       17.72 o
 -11   3  17      426.68      414.43       20.71 o
  -9   3  17      387.10      431.36       21.69 o
  -7   3  17     1056.18     1056.62       31.01 o
  -5   3  17      385.75      387.83       28.93 o
  -3   3  17     1423.66     1493.99       48.80 o
  -1   3  17     1320.50     1204.98       48.10 o
   1   3  17       68.68      124.91       16.42 o
   3   3  17       13.42       14.49       19.77 o
   5   3  17      683.51      632.75       40.67 o
   7   3  17      902.57      853.06       57.87 o
   9   3  17     1432.11     1384.94       52.61 o
 -30   4  17      531.00      695.60       56.33 o
 -28   4  17      388.31      529.78       34.18 o
 -26   4  17       66.45       63.81       15.74 o
 -24   4  17      393.04      309.65       31.23 o
 -22   4  17       -5.17        3.46       13.82 o
 -20   4  17      -11.94        1.06       41.73 o
 -18   4  17      160.83      184.68       27.18 o
 -16   4  17     1473.06     1500.28       66.67 o
 -14   4  17        7.36        0.51       15.59 o
 -12   4  17       -6.70        0.02       12.16 o
 -10   4  17       25.95       39.70        8.74 o
  -8   4  17       58.08       90.28       10.58 o
  -6   4  17      390.90      417.14       22.07 o
  -4   4  17     2148.56     2111.32       47.49 o
  -2   4  17       36.76       32.94       12.66 o
   0   4  17      203.98      255.26       24.13 o
   2   4  17      281.42      266.67       27.34 o
   4   4  17     1081.51     1044.95       46.83 o
   6   4  17      105.88      113.38       20.82 o
   8   4  17     1251.53     1276.71       52.57 o
  10   4  17       21.15       16.47        9.45 o
 -29   5  17       89.63      105.78       18.15 o
 -27   5  17       53.88       16.95       14.99 o
 -25   5  17        7.17        0.87       20.30 o
 -23   5  17     1401.85     1293.75       73.54 o
 -21   5  17      290.59      241.41       38.13 o
 -19   5  17     2953.90     2822.63      103.66 o
 -17   5  17     1649.69     1637.74       74.00 o
 -15   5  17      324.40      319.45       20.10 o
 -13   5  17       -1.84       10.96        5.60 o
 -11   5  17     3541.68     3642.35       61.48 o
  -9   5  17      531.15      541.42       23.45 o
  -7   5  17     1030.11     1093.87       32.46 o
  -5   5  17      442.54      485.02       25.34 o
  -3   5  17      799.76      752.02       29.83 o
  -1   5  17      257.66      256.83       20.47 o
   1   5  17       41.97       45.59       14.62 o
   3   5  17       -5.15        1.25       21.93 o
   5   5  17       -2.40       32.09       12.05 o
   7   5  17      255.00      242.88       27.40 o
   9   5  17       32.78       36.67       15.82 o
 -30   6  17      -13.44        0.01        9.72 o
 -28   6  17       34.32        0.16       19.35 o
 -26   6  17      392.19      333.91       47.72 o
 -24   6  17      125.34      186.99       29.04 o
 -22   6  17      621.23      688.30       48.48 o
 -20   6  17       21.58       30.18       14.50 o
 -18   6  17     1290.24     1422.31       67.27 o
 -16   6  17      776.65      860.86       51.34 o
 -14   6  17       24.47        5.53        8.89 o
 -12   6  17      496.68      415.84       23.99 o
 -10   6  17      222.64      220.17       18.47 o
  -8   6  17      242.36      228.14       19.39 o
  -6   6  17      229.72      225.36       19.59 o
  -4   6  17      174.35      189.41       17.36 o
  -2   6  17      617.45      595.99       27.24 o
   0   6  17       29.81       35.89       11.00 o
   2   6  17        8.09       17.15       24.14 o
   4   6  17       27.86       38.38       13.98 o
   6   6  17       -0.38       13.81        1.19 o
   8   6  17       -1.89        3.21        6.70 o
 -25   7  17       19.47        7.44       16.15 o
 -23   7  17      615.31      576.57       50.84 o
 -21   7  17      218.74      252.02       34.30 o
 -19   7  17      774.88      873.30       54.02 o
 -17   7  17       61.13       49.18       19.78 o
 -15   7  17        1.98        3.91        7.90 o
 -13   7  17      350.44      348.44       22.96 o
 -11   7  17       85.43       95.45       12.90 o
  -9   7  17      251.18      233.38       20.09 o
  -7   7  17       -1.21        0.10        5.71 o
  -5   7  17        5.19        5.57       12.44 o
  -3   7  17      545.19      657.56       27.93 o
  -1   7  17      623.37      624.03       29.70 o
   1   7  17      129.53      169.22       16.59 o
   3   7  17      614.70      637.43       39.51 o
   5   7  17     1538.52     1553.32       58.00 o
 -24   8  17     1404.21     1213.52       80.02 o
 -22   8  17       77.15      132.69       22.57 o
 -20   8  17      866.24      748.48       59.96 o
 -16   8  17      236.18      282.97       39.56 o
 -14   8  17      187.51      114.24       17.81 o
 -12   8  17      105.19      102.16       14.54 o
 -10   8  17      256.36      239.22       21.02 o
  -8   8  17       24.38       15.67        9.69 o
  -6   8  17       69.64       74.43       13.21 o
  -4   8  17      240.58      253.53       21.27 o
  -2   8  17      382.08      416.79       26.17 o
   0   8  17       31.76       34.31       12.17 o
   2   8  17       15.09       16.90        9.19 o
   4   8  17     3645.87     3642.13       93.10 o
 -23   9  17      422.48      406.03       51.87 o
 -21   9  17      159.79       88.61       32.30 o
 -19   9  17      139.47      163.54       36.45 o
 -17   9  17      108.43      131.86       31.38 o
 -15   9  17        7.97       25.23       28.60 o
 -13   9  17       45.00       25.85       12.09 o
 -11   9  17      421.58      441.90       27.10 o
  -9   9  17       40.52       44.46       13.13 o
  -7   9  17      541.75      529.23       31.06 o
  -5   9  17      692.38      706.87       32.86 o
  -3   9  17        5.77        6.40       13.62 o
  -1   9  17      146.40      205.38       18.92 o
   1   9  17      109.69      128.21       17.14 o
   3   9  17       -0.72        3.00        5.52 o
   5   9  17        2.50        4.36       19.66 o
 -20  10  17      -33.40        2.87       25.50 o
 -18  10  17     2034.91     2018.21      102.46 o
 -16  10  17      768.14      777.96       63.45 o
 -14  10  17       28.45       47.56       12.16 o
 -12  10  17       -9.93        0.12       14.97 o
 -10  10  17        3.27        6.46       12.46 o
  -8  10  17       -3.96        5.69       11.18 o
  -6  10  17      271.55      271.20       24.03 o
  -4  10  17     1206.97     1212.61       42.66 o
  -2  10  17      623.23      648.91       34.31 o
   0  10  17      440.51      499.77       31.01 o
   2  10  17      580.09      637.65       63.16 o
 -17  11  17      748.58      794.88       75.28 o
 -15  11  17       67.17       22.61       32.08 o
 -13  11  17      101.76       92.88       17.43 o
 -11  11  17       -2.42        5.91       10.15 o
  -9  11  17      211.57      192.75       21.98 o
  -7  11  17      299.16      282.09       25.48 o
  -5  11  17      836.31      856.99       37.06 o
  -3  11  17      679.20      751.39       44.17 o
 -14  12  17      185.87      261.17       30.91 o
 -12  12  17      297.20      322.42       29.63 o
 -10  12  17     2340.03     2189.64       99.03 o
  -8  12  17      353.56      386.10       48.92 o
 -30   0  18       63.68       85.80       23.27 o
 -28   0  18      798.76      706.89       59.40 o
 -26   0  18       53.31       11.37       19.51 o
 -24   0  18     1275.02     1071.83       66.51 o
 -22   0  18       76.39       94.56       19.19 o
 -20   0  18     3225.68     2935.29      101.87 o
 -18   0  18     4929.38     5103.14      126.94 o
 -16   0  18     5513.33     5120.88      131.34 o
 -14   0  18     6258.24     6150.84       98.57 o
 -12   0  18      964.18      937.01       50.54 o
 -10   0  18      969.42      939.42       53.12 o
  -8   0  18     3135.10     3138.30       99.54 o
  -6   0  18     6923.17     6898.95      165.48 o
  -4   0  18     1263.33     1377.18       64.68 o
  -2   0  18     4922.44     5151.26      139.78 o
   0   0  18      161.33      140.96       30.01 o
   2   0  18     2551.86     2542.68       99.14 o
   4   0  18      324.59      266.62       40.27 o
   6   0  18     2316.59     2271.91       97.32 o
   8   0  18       53.46       49.66       16.72 o
 -31   1  18      181.19      205.08       31.45 o
 -29   1  18      460.84      442.40       37.51 o
 -27   1  18      340.79      339.12       31.74 o
 -25   1  18      125.57       68.40       18.26 o
 -23   1  18      132.64      138.93       18.47 o
 -21   1  18      137.34      166.75       17.77 o
 -19   1  18       26.91       15.85       13.07 o
 -17   1  18      194.55      178.94       18.64 o
 -15   1  18        9.37        7.15       18.11 o
 -13   1  18     2332.58     2255.97       44.87 o
 -11   1  18      -23.39        0.47        7.97 o
  -9   1  18     2807.74     2689.75       65.66 o
  -7   1  18       85.37       96.62       16.82 o
  -5   1  18      601.81      630.17       32.57 o
  -3   1  18      136.54      124.42       19.49 o
  -1   1  18      216.88      273.76       23.96 o
   1   1  18       32.48       36.29       13.13 o
   3   1  18       17.33       15.80       10.99 o
   5   1  18      297.69      333.38       27.57 o
   7   1  18      -12.60        0.52       23.81 o
   9   1  18        5.54        0.64       11.51 o
 -30   2  18      369.08      477.72       34.86 o
 -28   2  18       21.20        0.89       17.37 o
 -26   2  18      108.71       93.73       18.22 o
 -24   2  18      338.47      281.10       28.45 o
 -22   2  18      377.68      408.31       29.01 o
 -20   2  18       36.67       13.87       13.48 o
 -18   2  18       52.08       62.86       16.36 o
 -16   2  18     1208.40     1197.30       56.99 o
 -14   2  18     7166.20     7168.87      110.97 o
 -12   2  18     3192.70     3058.73       55.61 o
 -10   2  18    14406.28    14607.96      190.11 o
  -8   2  18      728.84      773.48       34.00 o
  -6   2  18     4014.65     3905.98       84.59 o
  -4   2  18       35.10       14.20       12.76 o
  -2   2  18      784.30      682.54       38.37 o
   0   2  18       18.64       59.72       13.03 o
   2   2  18      639.32      757.41       48.44 o
   4   2  18      182.15      168.58       22.33 o
   6   2  18      141.36      155.31       20.09 o
   8   2  18        2.98       43.45       11.39 o
 -31   3  18      416.11      377.75       46.27 o
 -29   3  18     1651.31     1686.90       60.55 o
 -27   3  18      682.03      633.74       37.60 o
 -25   3  18        5.19        4.41       18.95 o
 -23   3  18      245.27      235.59       25.00 o
 -21   3  18       19.51       74.85       13.86 o
 -19   3  18       -5.14        3.91       16.16 o
 -17   3  18       -0.25        4.80        0.81 o
 -15   3  18      235.45      217.37       17.06 o
 -13   3  18      205.85      213.42       20.11 o
 -11   3  18      138.57      127.48       14.41 o
  -9   3  18       77.39       73.70       11.92 o
  -7   3  18      320.59      308.23       27.14 o
  -5   3  18       -4.36        1.74       16.17 o
  -3   3  18      799.67      915.59       38.04 o
  -1   3  18      285.58      346.78       27.61 o
   1   3  18       60.96       86.09       16.30 o
   3   3  18      109.67      152.23       19.79 o
   5   3  18      102.90       73.57       22.02 o
   7   3  18     1043.10     1044.27       45.10 o
 -30   4  18       -7.01        0.69       31.40 o
 -28   4  18      302.57      288.36       30.84 o
 -26   4  18       56.70       52.86       15.42 o
 -24   4  18      471.65      374.45       50.91 o
 -22   4  18       89.38       69.59       23.20 o
 -20   4  18      259.04      187.59       36.02 o
 -18   4  18      313.43      320.11       38.03 o
 -16   4  18      925.39      877.29       52.93 o
 -14   4  18      643.09      638.10       29.25 o
 -12   4  18       15.62       29.89       10.28 o
 -10   4  18      230.28      270.32       18.21 o
  -8   4  18       -3.56       16.21        7.29 o
  -6   4  18      383.23      407.17       23.44 o
  -4   4  18       37.42       18.56       13.49 o
  -2   4  18      433.93      455.86       33.80 o
   0   4  18      365.74      289.66       31.24 o
   2   4  18      807.79      745.62       41.29 o
   4   4  18     1195.66     1053.02       50.32 o
   6   4  18       31.06        5.78       14.38 o
 -27   5  18      121.51      193.60       28.37 o
 -25   5  18       29.95       12.92       16.95 o
 -23   5  18        4.02        5.24       18.65 o
 -21   5  18      454.59      404.10       48.08 o
 -19   5  18       23.15       32.24       16.97 o
 -17   5  18     1861.59     1882.83       79.24 o
 -15   5  18      798.30      791.28       32.71 o
 -13   5  18      871.75      906.94       29.72 o
 -11   5  18      223.57      206.13       18.28 o
  -9   5  18       -3.88        1.49       11.12 o
  -7   5  18      335.93      416.46       22.88 o
  -5   5  18     1293.09     1420.21       38.13 o
  -3   5  18      970.13      916.57       42.71 o
  -1   5  18      741.79      761.56       38.70 o
   1   5  18     1994.49     2031.37       64.78 o
   3   5  18      446.36      469.76       36.13 o
   5   5  18      199.75      173.90       24.33 o
 -26   6  18      305.24      228.25       42.82 o
 -24   6  18      619.32      604.56       59.90 o
 -22   6  18       20.81        5.62       17.99 o
 -20   6  18      378.18      416.73       44.36 o
 -18   6  18       89.85       73.69       21.79 o
 -14   6  18      706.97      664.06       27.58 o
 -12   6  18       -1.63       10.17        6.40 o
 -10   6  18      196.11      185.39       17.83 o
  -8   6  18       90.36       78.13       13.51 o
  -6   6  18      398.57      362.06       24.96 o
  -4   6  18      593.76      583.12       26.79 o
  -2   6  18       -4.53        8.44       20.07 o
   0   6  18     2486.74     2472.41       72.54 o
   2   6  18      531.68      530.98       39.77 o
   4   6  18      889.53      797.98       45.35 o
 -25   7  18      696.64      705.09       56.19 o
 -23   7  18      276.75      251.43       40.25 o
 -21   7  18        3.78        4.36       17.44 o
 -19   7  18      302.94      291.41       40.77 o
 -17   7  18      354.86      287.61       46.27 o
 -15   7  18       20.85       16.44        7.91 o
 -13   7  18      296.71      271.00       21.65 o
 -11   7  18       12.52       18.90       25.67 o
  -9   7  18      725.74      769.89       29.20 o
  -7   7  18      131.59      114.24       16.20 o
  -5   7  18      952.50     1003.98       34.11 o
  -3   7  18     1567.99     1506.62       44.83 o
  -1   7  18       27.63       27.37       11.86 o
   1   7  18     1464.44     1324.50       56.25 o
   3   7  18       -6.60        0.13       15.94 o
 -24   8  18       11.40       22.65       65.13 o
 -22   8  18      117.57      110.20       27.48 o
 -18   8  18       68.82      129.58       28.60 o
 -16   8  18      448.73      463.50       53.23 o
 -14   8  18      102.27      114.56       14.55 o
 -12   8  18      117.25      119.49       15.13 o
 -10   8  18       88.13      108.02       14.22 o
  -8   8  18       44.95       55.77       11.78 o
  -6   8  18      165.30      191.00       18.46 o
  -4   8  18      359.98      308.20       26.15 o
  -2   8  18       14.81        3.03       10.20 o
   0   8  18      256.63      272.80       22.97 o
   2   8  18      102.60       97.84       18.70 o
 -19   9  18      -37.23       15.68       22.12 o
 -17   9  18       41.91       35.87       26.93 o
 -15   9  18      534.47      580.60       58.76 o
 -13   9  18      747.23      724.71       31.91 o
 -11   9  18      569.87      575.87       28.94 o
  -9   9  18      369.46      345.00       26.68 o
  -7   9  18       32.76       22.04       11.64 o
  -5   9  18       66.26       45.48       14.85 o
  -3   9  18      190.77      179.89       21.08 o
  -1   9  18      536.37      509.38       33.17 o
   1   9  18      242.40      198.13       41.74 o
 -18  10  18       28.35       43.49       29.39 o
 -16  10  18       81.36       56.28       32.81 o
 -14  10  18        1.99       11.22       11.34 o
 -12  10  18      245.87      252.22       23.26 o
 -10  10  18       12.71       18.62       30.65 o
  -8  10  18       37.01       41.24       17.83 o
  -6  10  18      226.37      172.81       22.87 o
  -4  10  18      205.61      195.65       22.93 o
  -2  10  18     1004.14      909.24       71.59 o
   0  10  18       17.88        6.59       27.04 o
 -13  11  18      354.74      336.89       27.72 o
 -11  11  18      309.91      334.56       26.52 o
  -9  11  18       10.27        5.53       23.46 o
  -7  11  18     1036.88     1017.20       40.50 o
 -14  12  18      153.17      157.38       25.05 o
 -29   1  19      499.73      516.70       39.10 o
 -27   1  19      119.69       63.15       20.31 o
 -25   1  19      260.46      223.48       25.86 o
 -23   1  19       21.90        6.37       11.85 o
 -21   1  19       18.11        3.03       12.05 o
 -19   1  19      249.82      294.48       32.37 o
 -17   1  19       68.71       45.10       16.56 o
 -15   1  19       74.79       82.00        9.62 o
 -13   1  19      974.01      966.69       37.12 o
 -11   1  19      949.10     1042.02       37.70 o
  -9   1  19      369.05      378.62       28.66 o
  -7   1  19      210.49      212.77       23.53 o
  -5   1  19       10.80       55.74       28.80 o
  -3   1  19      291.83      339.52       27.72 o
  -1   1  19       -8.08        0.10       14.35 o
   1   1  19        2.82       14.93       12.91 o
   3   1  19       -9.84        3.64       14.72 o
   5   1  19      168.29      155.95       21.39 o
 -30   2  19       21.30       14.84       11.38 o
 -28   2  19      646.53      576.09       39.63 o
 -26   2  19      600.62      530.46       37.81 o
 -24   2  19       12.56        2.17       33.33 o
 -22   2  19      733.81      629.78       49.42 o
 -20   2  19       29.04       28.61       12.70 o
 -18   2  19      156.32      133.12       25.79 o
 -16   2  19       48.82       39.83       14.15 o
 -14   2  19     4593.51     4488.15       69.20 o
 -12   2  19     2467.36     2359.21       84.98 o
 -10   2  19     2913.91     3003.95       68.94 o
  -8   2  19     2155.86     2346.49       59.95 o
  -6   2  19       20.23       19.28       12.09 o
  -4   2  19      106.59      124.02       18.67 o
  -2   2  19      456.01      464.80       48.06 o
   0   2  19      631.21      566.84       51.02 o
   2   2  19      119.97      208.44       18.35 o
   4   2  19     1156.73     1126.77       48.25 o
   6   2  19      476.47      479.86       36.03 o
 -29   3  19      100.39      106.00       19.18 o
 -27   3  19      679.86      715.48       37.89 o
 -25   3  19      118.89      110.42       27.76 o
 -23   3  19      616.04      604.74       46.69 o
 -21   3  19       42.83       17.63       15.20 o
 -19   3  19        6.78        1.47       25.66 o
 -17   3  19       22.17        0.69       12.67 o
 -15   3  19      123.28      116.63       13.21 o
 -13   3  19      757.67      773.07       27.21 o
 -11   3  19      426.05      442.53       29.70 o
  -9   3  19      130.40      125.89       18.90 o
  -7   3  19       -0.15        0.90        2.97 o
  -5   3  19      193.87      198.96       23.31 o
  -3   3  19       36.84       43.18       14.65 o
  -1   3  19      265.61      256.87       27.33 o
   1   3  19      577.21      663.34       38.50 o
   3   3  19       55.25       68.62       19.30 o
   5   3  19     1022.90     1067.46       45.47 o
 -28   4  19       40.68       25.90       21.35 o
 -26   4  19      134.93      116.02       29.18 o
 -24   4  19       20.28        0.41       17.35 o
 -22   4  19       38.10       24.76       17.75 o
 -20   4  19       98.39      127.93       22.72 o
 -18   4  19      811.96      646.89       50.99 o
 -16   4  19      599.14      631.95       43.10 o
 -14   4  19      134.54      121.16       14.61 o
 -12   4  19      884.30      851.40       30.08 o
 -10   4  19       52.16       42.57       11.08 o
  -8   4  19      911.34      902.62       39.32 o
  -6   4  19      537.24      500.18       34.34 o
  -4   4  19     1038.12     1008.47       44.24 o
  -2   4  19       58.50       54.02       16.61 o
   0   4  19       25.77        0.39       20.75 o
   2   4  19       46.94       43.47       15.68 o
   4   4  19      204.31      174.31       25.98 o
 -27   5  19      938.21      936.34       66.62 o
 -25   5  19       38.01       30.92       19.75 o
 -23   5  19     3331.35     3430.12      119.32 o
 -21   5  19     2420.72     2599.28       96.90 o
 -19   5  19      -19.97        5.97       10.89 o
 -17   5  19     1093.37     1086.45       60.16 o
 -15   5  19      398.94      441.73       23.84 o
 -13   5  19      889.87      886.36       30.62 o
 -11   5  19       31.49       37.94       11.61 o
  -9   5  19     1695.00     1737.05       43.32 o
  -7   5  19       44.06       38.05       11.18 o
  -5   5  19     1642.65     1672.57       56.12 o
  -3   5  19       25.27       11.76       13.78 o
  -1   5  19        8.29       11.59       32.44 o
   1   5  19      345.97      357.09       32.47 o
   3   5  19      211.05      245.34       26.22 o
 -26   6  19     1695.53     1550.78       88.57 o
 -24   6  19      468.18      422.16       51.94 o
 -22   6  19     5436.77     5133.81      160.91 o
 -20   6  19      126.55      179.85       26.23 o
 -18   6  19      187.35      143.19       31.51 o
 -16   6  19      351.55      413.13       43.68 o
 -14   6  19       96.17       80.13       13.64 o
 -12   6  19      986.07     1055.40       33.47 o
 -10   6  19      275.14      263.73       21.27 o
  -8   6  19      659.74      628.81       28.38 o
  -6   6  19        0.98        7.04        3.94 o
  -4   6  19      337.22      281.21       30.98 o
  -2   6  19       24.84        0.05       12.64 o
   0   6  19       -4.83        4.82       14.96 o
   2   6  19      317.99      318.47       31.42 o
 -25   7  19       51.94       36.13       24.53 o
 -23   7  19     1558.36     1473.38       83.51 o
 -21   7  19       38.87       46.87       21.75 o
 -17   7  19      899.72      876.56       62.56 o
 -15   7  19      812.11      798.42       30.90 o
 -13   7  19      887.25      940.01       32.57 o
 -11   7  19      219.15      230.47       19.57 o
  -9   7  19      557.35      511.53       28.06 o
  -7   7  19       72.82       84.38       13.90 o
  -5   7  19      533.50      483.93       30.83 o
  -3   7  19     1185.96     1155.96       50.27 o
  -1   7  19      423.21      444.28       36.23 o
   1   7  19      113.50       81.51       20.77 o
 -22   8  19     1919.29     1855.53       93.85 o
 -20   8  19      820.55      793.05       76.05 o
 -18   8  19      341.15      325.98       49.25 o
 -16   8  19       96.06      144.86       27.91 o
 -14   8  19      241.51      226.73       21.29 o
 -12   8  19      577.54      603.35       30.47 o
 -10   8  19      579.05      514.51       29.35 o
  -8   8  19       79.88      115.07       14.38 o
  -6   8  19      792.71      821.35       33.19 o
  -4   8  19        4.47        0.25       17.52 o
  -2   8  19      202.30      172.58       21.51 o
 -19   9  19      239.48      187.30       45.29 o
 -17   9  19      148.31      127.83       38.36 o
 -15   9  19     1297.61     1097.71       80.62 o
 -13   9  19     1507.19     1421.30       45.75 o
 -11   9  19       65.79       57.68       14.53 o
  -9   9  19     2309.71     2281.93       57.45 o
  -7   9  19      205.93      170.47       22.03 o
  -5   9  19     1198.48     1156.66       42.51 o
  -3   9  19       61.87       97.54       15.82 o
  -1   9  19     1221.72     1005.90       75.21 o
 -16  10  19       60.46       36.40       29.58 o
 -14  10  19       65.88       36.65       15.89 o
 -12  10  19      236.75      225.40       23.41 o
 -10  10  19       71.04       70.10       16.27 o
  -8  10  19        3.71        4.61       18.18 o
  -6  10  19      247.18      263.00       23.98 o
  -4  10  19       26.83        1.61       30.49 o
 -13  11  19      306.70      294.83       28.10 o
 -11  11  19      -40.67       20.88       14.54 o
 -30   0  20      184.54      157.84       32.33 o
 -28   0  20      283.87      356.12       41.46 o
 -26   0  20       38.36        0.11       19.11 o
 -24   0  20      995.47     1044.98       58.17 o
 -22   0  20      227.91      177.71       31.00 o
 -14   0  20        7.48        7.64       30.62 o
 -12   0  20      327.43      303.91       37.80 o
 -10   0  20        2.10        0.40        9.26 o
  -8   0  20      662.53      674.70       48.10 o
  -6   0  20     1423.09     1527.09       72.53 o
  -4   0  20       42.70        5.91       20.32 o
  -2   0  20      844.73      871.47       59.12 o
   0   0  20      945.71     1127.38       63.20 o
   2   0  20      531.08      470.36       53.11 o
   4   0  20      198.68      290.68       31.95 o
 -29   1  20      125.82      119.11       20.39 o
 -27   1  20       72.32       91.28       17.10 o
 -25   1  20       44.90       14.25       12.39 o
 -23   1  20       72.93       60.65       19.47 o
 -21   1  20      118.19      130.43       23.12 o
 -19   1  20       54.32       35.06       15.65 o
 -15   1  20      548.46      560.06       26.80 o
 -13   1  20       44.24       28.22       11.73 o
 -11   1  20        5.54       24.99       16.71 o
  -9   1  20       46.11       56.97       13.99 o
  -7   1  20      870.47      894.42       39.92 o
  -5   1  20      -11.66        0.04       24.69 o
  -3   1  20      200.26      238.14       24.72 o
  -1   1  20      279.38      249.22       29.34 o
   1   1  20       -6.05        5.71       23.12 o
   3   1  20       12.87       15.10       12.65 o
 -30   2  20       27.77        5.50       12.03 o
 -28   2  20       56.66       55.73       14.87 o
 -26   2  20      387.60      289.51       46.93 o
 -24   2  20      500.10      448.76       50.26 o
 -22   2  20      941.87      770.65       56.27 o
 -20   2  20       78.89       54.06       18.12 o
 -18   2  20      583.08      534.04       41.21 o
 -16   2  20      257.11      246.93       30.31 o
 -14   2  20      112.77      123.02       15.89 o
 -12   2  20      163.28      157.69       20.22 o
 -10   2  20       34.57       72.09       18.51 o
  -8   2  20      651.77      762.66       47.62 o
  -6   2  20      465.70      427.00       47.55 o
  -4   2  20      292.36      217.11       40.77 o
  -2   2  20      175.88      157.41       23.26 o
   0   2  20      356.45      330.14       32.42 o
   2   2  20       72.29       30.78       14.97 o
   4   2  20      336.85      366.75       30.56 o
 -27   3  20      130.87      106.90       29.15 o
 -25   3  20      907.83     1002.60       60.51 o
 -23   3  20       17.56        3.26       14.42 o
 -21   3  20       86.04      137.26       22.45 o
 -19   3  20      616.20      567.25       44.33 o
 -17   3  20       39.12       37.58       13.63 o
 -15   3  20     3962.47     4070.23       66.26 o
 -13   3  20      502.14      510.59       28.92 o
 -11   3  20     1549.90     1595.35       50.47 o
  -9   3  20     1382.11     1501.37       49.26 o
  -7   3  20      132.55      164.75       20.95 o
  -5   3  20       76.15       58.75       17.72 o
  -3   3  20       62.71       96.07       16.97 o
  -1   3  20      414.98      445.06       35.69 o
   1   3  20      340.53      312.94       44.11 o
   3   3  20      247.65      258.40       25.37 o
 -28   4  20      146.48      149.01       29.97 o
 -26   4  20      117.20      129.90       27.81 o
 -24   4  20      661.01      516.78       52.06 o
 -22   4  20        8.93        0.14       42.81 o
 -20   4  20       33.81       38.67       16.35 o
 -18   4  20      529.21      522.44       41.83 o
 -14   4  20      122.11       94.88       14.37 o
 -12   4  20     1458.44     1564.02       39.72 o
 -10   4  20       48.79       84.44       14.50 o
  -8   4  20      223.34      313.89       24.65 o
  -6   4  20       35.27       36.96       13.64 o
  -4   4  20      209.44      211.72       25.49 o
  -2   4  20      116.76      110.50       21.75 o
   0   4  20      448.30      358.50       36.94 o
   2   4  20      154.75      108.48       23.76 o
 -27   5  20        2.96        6.76       11.41 o
 -25   5  20       11.05        0.11       51.25 o
 -23   5  20      182.96      172.36       32.61 o
 -21   5  20      247.68      282.71       36.24 o
 -19   5  20      773.42      670.46       52.46 o
 -17   5  20      251.90      282.34       36.81 o
 -15   5  20      647.71      699.83       26.93 o
 -13   5  20      175.15      173.94       17.26 o
 -11   5  20     1177.70     1217.63       36.32 o
  -9   5  20      638.97      596.71       34.89 o
  -7   5  20     1038.25     1104.02       44.97 o
  -5   5  20      250.19      211.26       27.43 o
  -3   5  20     2207.86     2323.90       69.00 o
  -1   5  20     3216.58     3334.58       86.56 o
   1   5  20       80.20      132.42       18.73 o
 -24   6  20      490.64      577.09       53.92 o
 -22   6  20      -15.03        2.80       14.05 o
 -20   6  20       63.50       37.45       21.65 o
 -18   6  20      546.19      494.72       55.30 o
 -16   6  20      108.37       96.61       27.57 o
 -14   6  20      323.22      341.65       22.75 o
 -12   6  20       11.04        0.05       17.15 o
 -10   6  20      458.98      433.15       27.62 o
  -8   6  20       38.13       21.45       11.11 o
  -6   6  20      285.88      287.59       28.86 o
  -4   6  20       81.06      121.64       19.18 o
  -2   6  20     1982.87     2079.43       66.64 o
   0   6  20      232.60      140.81       28.75 o
 -23   7  20      278.77      287.69       42.62 o
 -21   7  20      213.31      190.06       33.85 o
 -19   7  20      238.84      195.32       43.40 o
 -17   7  20      315.62      322.35       45.91 o
 -15   7  20      358.97      285.00       46.68 o
 -13   7  20      563.49      553.95       30.24 o
 -11   7  20      129.35      128.98       16.36 o
  -9   7  20      941.69      931.90       35.34 o
  -7   7  20       87.96       90.78       15.80 o
  -5   7  20     2019.28     2017.27       66.53 o
  -3   7  20       61.96       49.89       18.24 o
  -1   7  20     1473.58     1503.30       78.90 o
 -20   8  20       23.73       37.38       29.86 o
 -18   8  20      956.22      873.49       69.80 o
 -16   8  20      254.25      365.82       44.48 o
 -14   8  20      848.34      818.49       34.65 o
 -12   8  20     1292.45     1253.52       41.91 o
 -10   8  20      136.87       93.10       18.64 o
  -8   8  20      175.64      162.67       20.54 o
  -6   8  20       64.32       32.35       14.56 o
  -4   8  20      -12.20        2.28       16.41 o
 -17   9  20     1824.03     1628.51       98.45 o
 -15   9  20      -11.06       27.81       93.73 o
 -13   9  20     1825.70     1859.22       51.88 o
 -11   9  20       27.67       31.04       12.43 o
  -9   9  20     1368.00     1336.22       45.41 o
  -7   9  20       52.67       71.87       15.53 o
  -5   9  20      356.29      370.50       51.06 o
 -14  10  20      248.18      253.75       33.53 o
 -12  10  20      -20.74        0.18       11.02 o
 -10  10  20      140.17      129.56       20.40 o
 -29   1  21     1493.61     1362.85       77.82 o
 -27   1  21       -2.33       31.40       10.29 o
 -25   1  21     1914.61     1619.65       86.61 o
 -23   1  21     1188.69     1205.50       63.90 o
 -13   1  21     2043.23     2026.17       57.27 o
 -11   1  21      560.81      489.93       31.41 o
  -9   1  21      541.39      619.86       36.47 o
  -7   1  21       23.48       11.45       13.18 o
  -5   1  21       97.65       98.62       19.08 o
  -3   1  21      106.49      147.36       20.13 o
  -1   1  21     1034.05      963.00       47.50 o
   1   1  21      325.91      273.46       30.39 o
 -28   2  21       13.91        0.00       15.45 o
 -26   2  21       35.18       36.19       19.75 o
 -24   2  21       41.18       44.37       18.12 o
 -22   2  21       91.15      117.43       20.04 o
 -20   2  21      136.10       88.07       25.44 o
 -14   2  21      950.35      979.27       38.32 o
 -12   2  21       31.55       45.26       12.32 o
 -10   2  21      246.11      274.80       25.51 o
  -8   2  21       99.48       90.46       17.78 o
  -6   2  21      281.79      273.42       27.95 o
  -4   2  21      -12.27        2.05       16.42 o
  -2   2  21       87.99       77.95       18.83 o
   0   2  21       -7.40        0.88       24.26 o
 -27   3  21       89.43       51.48       24.67 o
 -25   3  21      154.81      123.10       29.69 o
 -23   3  21      238.50      197.68       35.22 o
 -21   3  21      630.77      552.25       45.68 o
 -19   3  21      189.00      207.03       29.58 o
 -13   3  21       46.40        6.06       16.39 o
 -11   3  21     1143.41     1233.57       44.95 o
  -9   3  21     1494.47     1516.08       53.11 o
  -7   3  21        7.38        0.17       27.88 o
  -5   3  21      220.89      251.14       26.45 o
  -3   3  21      215.04      175.99       35.90 o
  -1   3  21      188.84      192.44       34.08 o
   1   3  21       54.14       19.75       13.89 o
 -26   4  21       88.84       29.67       24.08 o
 -24   4  21      -16.05        0.01       12.60 o
 -22   4  21      629.12      483.43       49.17 o
 -20   4  21      180.00      133.85       30.84 o
 -16   4  21      936.56     1090.38       59.24 o
 -14   4  21       16.31       21.30       15.29 o
 -12   4  21      134.01      175.49       19.18 o
 -10   4  21      475.45      504.46       34.59 o
  -8   4  21      265.75      277.14       27.82 o
  -6   4  21        6.84        5.12       29.79 o
  -4   4  21       26.75       32.24       14.61 o
  -2   4  21       27.18       38.88       15.29 o
   0   4  21       79.38       42.04       20.89 o
 -25   5  21      447.24      401.45       51.68 o
 -23   5  21      629.97      574.88       50.98 o
 -21   5  21      658.15      672.85       51.07 o
 -17   5  21      424.93      392.25       49.23 o
 -15   5  21       33.03       59.05       19.64 o
 -13   5  21     1019.56     1007.65       42.32 o
 -11   5  21        0.70        3.48        3.04 o
  -9   5  21      665.80      615.18       40.08 o
  -7   5  21       20.34        7.15       13.29 o
  -5   5  21      109.21      124.54       21.21 o
  -3   5  21      -17.54        2.47       18.21 o
  -1   5  21      563.17      661.70       42.84 o
 -24   6  21      229.80      245.70       37.56 o
 -22   6  21      270.07      280.18       39.67 o
 -18   6  21      382.89      475.48       49.45 o
 -16   6  21      122.09       98.52       29.37 o
 -14   6  21      210.04      224.92       20.02 o
 -12   6  21      155.87      118.10       18.41 o
 -10   6  21      359.64      363.93       32.20 o
  -8   6  21      829.35      787.81       42.27 o
  -6   6  21      460.07      431.90       37.27 o
  -4   6  21      211.01      229.28       27.08 o
 -21   7  21      210.35      187.60       44.44 o
 -19   7  21       12.36        3.33      112.13 o
 -17   7  21      146.90      156.46       37.25 o
 -15   7  21       -4.36        0.04       27.32 o
 -13   7  21       17.58        2.03       11.63 o
 -11   7  21       54.40       65.38       14.20 o
  -9   7  21      205.73      157.01       26.43 o
  -7   7  21       16.02       13.10       14.37 o
  -5   7  21       11.25       16.54       33.25 o
 -20   8  21        1.66        0.52       14.78 o
 -18   8  21      399.43      343.16       56.08 o
 -16   8  21       74.38       96.31       33.16 o
 -14   8  21      333.58      362.62       26.23 o
 -12   8  21     1128.29      941.55       40.91 o
 -10   8  21      376.67      375.77       27.85 o
  -8   8  21       99.10      150.90       17.54 o
 -15   9  21       47.34       12.95       31.90 o
 -13   9  21       81.18       86.99       16.04 o
 -11   9  21      363.40      388.22       28.00 o
  -9   9  21      818.02      708.77       75.13 o
  -7   9  21      806.21      823.26       66.44 o
 -14   0  22      488.10      374.12       40.01 o
 -12   0  22     1271.32     1154.90       66.08 o
 -10   0  22      114.59      150.15       26.04 o
  -8   0  22     1071.83      999.14       64.53 o
  -6   0  22       88.92       95.38       24.84 o
  -4   0  22     2662.59     2523.95      108.73 o
  -2   0  22       24.65       19.41       18.86 o
 -27   1  22       22.17       13.66       12.91 o
 -13   1  22      196.43      179.39       21.87 o
 -11   1  22      -22.31        0.48        8.38 o
  -9   1  22       32.84        9.34       12.55 o
  -7   1  22       69.86      101.69       17.20 o
  -5   1  22       10.04       14.37       29.15 o
  -3   1  22      308.74      299.05       31.28 o
  -1   1  22      112.64      144.28       20.12 o
 -28   2  22       18.38        0.03        9.66 o
 -26   2  22      107.71       89.65       24.57 o
 -24   2  22       26.38       23.24       17.26 o
 -14   2  22     3929.52     3948.27       84.62 o
 -12   2  22     6434.65     6074.47      117.39 o
 -10   2  22       -6.42        3.63       10.26 o
  -8   2  22     3101.70     2904.61       80.61 o
  -6   2  22      117.80      117.99       20.50 o
  -4   2  22     1328.67     1239.90       53.94 o
  -2   2  22       16.38        0.18       13.23 o
 -27   3  22       32.85        8.62       11.37 o
 -25   3  22        9.24        1.81       44.06 o
 -23   3  22       29.95        5.60       17.15 o
 -21   3  22      107.45       98.49       22.37 o
 -13   3  22       26.60        8.11       12.33 o
 -11   3  22     1128.20     1125.56       62.74 o
  -9   3  22       42.09       54.34       18.68 o
  -7   3  22      690.45      621.06       53.84 o
  -5   3  22      253.00      216.80       39.47 o
  -3   3  22       82.18      101.01       17.23 o
 -26   4  22       74.32       58.45       17.45 o
 -24   4  22       55.75       76.75       20.61 o
 -22   4  22     2307.22     2022.13       96.92 o
 -20   4  22     2123.09     1859.52       89.35 o
 -14   4  22      125.85       99.61       19.92 o
 -12   4  22      591.68      523.80       37.31 o
 -10   4  22       83.51       92.59       19.35 o
  -8   4  22      294.43      200.45       30.48 o
  -6   4  22      465.07      462.08       37.80 o
  -4   4  22     1479.52     1321.82       58.53 o
 -23   5  22       90.21       84.55       24.13 o
 -21   5  22       14.17        3.04       17.41 o
 -19   5  22      -12.43       12.40       89.67 o
 -17   5  22      161.44      158.79       34.27 o
 -13   5  22      321.60      308.41       30.35 o
 -11   5  22       51.16       57.45       16.83 o
  -9   5  22       41.90       50.36       17.19 o
  -7   5  22       -1.23        8.92       11.61 o
  -5   5  22       56.12       33.33       18.38 o
 -20   6  22       33.60       47.24       29.80 o
 -18   6  22      138.64       99.62       36.76 o
 -16   6  22      -12.00        0.23       82.57 o
 -14   6  22       20.13       14.37       23.08 o
 -12   6  22       99.06      109.25       20.01 o
 -10   6  22       16.25       12.21       13.80 o
  -8   6  22      220.44      179.62       27.00 o
  -6   6  22       -2.28        0.18        8.54 o
 -19   7  22       95.52       64.44       34.97 o
 -17   7  22       -1.05        3.03        9.09 o
 -15   7  22       29.44       21.62       26.98 o
 -13   7  22        8.25       31.86       29.47 o
 -11   7  22       24.91       31.64       14.99 o
  -9   7  22       80.75       73.60       18.89 o
 -16   8  22      326.98      320.83       52.14 o
 -14   8  22        5.66       17.97       26.79 o
 -12   8  22      -15.73        0.25       16.94 o
 -13   1  23       88.08       65.55       16.64 o
 -11   1  23      966.64     1006.40       43.48 o
  -9   1  23      167.54      188.38       22.60 o
  -7   1  23      495.24      504.70       37.84 o
  -5   1  23       93.45      114.77       18.69 o
 -14   2  23      289.28      241.95       26.18 o
 -12   2  23      533.82      521.52       36.87 o
 -10   2  23     1266.08     1185.77       50.45 o
  -8   2  23       43.56       40.01       14.79 o
  -6   2  23      152.85      180.87       22.90 o
  -4   2  23      360.52      326.84       46.15 o
 -25   3  23       23.02       43.67       13.37 o
 -13   3  23      380.02      379.11       31.50 o
 -11   3  23        9.53        5.29       26.67 o
  -9   3  23      585.50      538.14       37.98 o
  -7   3  23      130.42      153.02       20.94 o
  -5   3  23       27.05       38.52       12.91 o
 -24   4  23     1000.81      829.60       60.98 o
 -22   4  23        0.36       26.65        1.23 o
 -14   4  23      131.93      139.94       23.73 o
 -12   4  23      758.43      770.87       54.25 o
 -10   4  23       54.20       27.97       18.33 o
  -8   4  23     1345.54     1323.43       54.88 o
  -6   4  23     2629.79     2284.65      107.34 o
 -23   5  23       24.87       19.64       11.12 o
 -13   5  23       16.79        2.42       16.92 o
 -11   5  23       51.42       41.49       17.67 o
  -9   5  23       47.47       65.16       19.80 o
  -7   5  23       -8.93        0.35       30.18 o
 -20   6  23     2056.84     1785.74      100.72 o
 -14   6  23      106.13       89.93       22.75 o
 -12   6  23       28.04       94.65       15.99 o
 -10   6  23       30.94       19.37       15.09 o
 -17   7  23      176.70      177.15       42.75 o
 -13   7  23       99.98       99.31       18.71 o
 -12   0  24      166.16      155.82       31.35 o
 -10   0  24      175.14      161.81       34.42 o
  -8   0  24      319.92      290.09       44.31 o
 -13   1  24      -19.68        0.68       14.25 o
 -11   1  24        7.49       20.00       17.15 o
  -9   1  24       78.97       53.06       16.85 o
  -7   1  24       15.02       19.11       11.74 o
 -14   2  24        8.85        0.66       35.24 o
 -12   2  24       62.23       25.11       14.81 o
 -10   2  24      126.73      167.13       19.63 o
  -8   2  24      608.61      563.65       42.27 o
 -13   3  24      538.01      516.19       38.12 o
 -11   3  24      718.21      684.42       38.74 o
  -9   3  24       -0.23        0.94        4.29 o
 -12   4  24       13.90        0.39       11.09 o
 -10   4  24     1073.39     1112.66       64.92 o
 -13   5  24       51.20       27.02       16.33 o
 -11   5  24      317.85      247.62       30.51 o
 -13   1  25      -15.80        1.26       10.96 o
 -11   1  25      235.64      227.04       25.77 o
 -12   2  25       -4.39        9.70       11.52 o
 -13   3  25      181.56      233.13       20.31 o
